# Supplementary material for: Chromatin regulatory dynamics of early human small intestinal development using a directed differentiation model
Source: Nucleic Acids Res. 2021 Jan 6;49(2):726–44. doi: 10.1093/nar/gkaa1204 (PMC7826262; doi:10.1093/nar/gkaa1204)
Supplement: gkaa1204_Supplemental_Files [file gkaa1204_supplemental_files.zip]

Archive with 4 entries (4 files):
- Supplemental_data_S1.xlsx
- Supplemental_data_S2.xlsx
- Supplemental_data_S3.xlsx
- Supplementary_Data_and_Figures_NAR.pdf
