# Supplementary material for: Chromatin regulatory dynamics of early human small intestinal development using a directed differentiation model
Source: Nucleic Acids Res. 2021 Jan 6;49(2):726–44. doi: 10.1093/nar/gkaa1204 (PMC7826262; doi:10.1093/nar/gkaa1204)
Supplement: gkaa1204_Supplemental_Files [file gkaa1204_supplemental_files.zip › Supplemental_data_S1.xlsx]

## Sheet: HIO_output_statistics_combined
Sample	DE_1	DE_2	DE_3	DE_4	hESC_1	hESC_2	hESC_3	D10S_1	D10S_2	D10S_3	D5S_1	D5S_2	D5S_3	TOTAL
Total Reads	98226750	90373644	110639042	88953087	89621747	68425383	113050729	70419699	162761312	32227627	100988311	48780410	130710349
Reads after Adaptor Removal QC	97532818	89733515	110301855	86719997	85109731	68055163	112939407	69892917	159880336	31964492	100612083	48533729	124952511
% Reads Removed with Adaptor Removal QC	0.0071	0.0071	0.0031	0.0251	0.0504	0.0054	0.001	0.0075	0.0177	0.0082	0.0037	0.0051	0.0441
Reads after PCR Duplicate QC	11659696	12151765	32046188	9787418	10496587	12498551	27658946	13554244	13192102	13451213	15438434	10540194	16057259
% Reads Removed with PCR Duplicate QC	0.8742	0.8585	0.7073	0.86487	0.8325	0.8119	0.7544	0.8	0.9013	0.5745	0.8434	0.7789	0.8331
Reads Mapped	8722376	9392473	25752635	7325595	7545173	9634737	21051799	11285341	9631543	11182806	12651704	8732291	12794622
% Reads Mapped	0.0888	0.1039	0.2328	0.08235	0.0842	0.1408	0.1862	0.1603	0.0592	0.347	0.1253	0.179	0.0979
Reads Mapped (Excluding rRNA, chrM, scaffolds)	8678596	9348031	25724515	7310819	7470859	9586273	21018104	11276142	9626790	11174186	12642354	8725957	12785057
% Reads Mapped (Excluding rRNA, chrM, scaffolds)	0.0884	0.1034	0.2325	0.08219	0.0834	0.1401	0.1859	0.1601	0.0592	0.3467	0.1252	0.1789	0.0978
TRE# (all four stages)	25373	25296	54520	20387	22225	31420	52915	38210	30119	39442	36569	35091	35469	125863
TRE# (DE vs. hESC)	25376	25292	54519	20391	22225	31419	52913	NA	NA	NA	NA	NA	NA	99996
TRE# (Duo vs. Ile)	NA	NA	NA	NA	NA	NA	NA	38209	30121	39447	36568	35091	39470	77084
TRE# (DE vs. Duo)	25375	25293	54517	20398	NA	NA	NA	NA	NA	NA	36569	35090	39473	91900
TRE# (DE vs. Ile)	25380	25293	54518	20392	NA	NA	NA	38209	30120	39444	NA	NA	NA	90124
