# Supplementary material for: Chromatin regulatory dynamics of early human small intestinal development using a directed differentiation model
Source: Nucleic Acids Res. 2021 Jan 6;49(2):726–44. doi: 10.1093/nar/gkaa1204 (PMC7826262; doi:10.1093/nar/gkaa1204)
Supplement: gkaa1204_Supplemental_Files [file gkaa1204_supplemental_files.zip › Supplemental_data_S2.xlsx]

## Sheet: Sheet1
hESC	DE	SI spheroid irrespective regional identity	Duo spheroid	Ile spheroid
JARID2	CFLAR	ERCC1	SALL1	HOXA11
AASS	KCNG1	VIM	HOXB1	DLX6
TACC3	TMSB10	RNASET2	ECHDC2	HOXA9
ATP1A2	ZIC2	P4HA2	FOXJ1	BAMBI
RTEL1-TNFRSF6B	PRDM1	ZNF446	VAX1	DLX5
NSUN2	KLF6	DDHD2	TBX6	HOXA3
RAI14	GAL	IFT74	FGF19	HOXA5
CLPTM1L	CDC42	CST3	RIPPLY3	HOXA6
NFE2L3	PLXNA2	WFDC2	SP5	CXCL12
FOXN3	GPC4	LMF1		HOXC11
MRTO4	ITGB5	CLEC11A		VGF
NOP58	MGST2	GATA3		HOXD9
BCAT1	ACOX3	KAZALD1		HOXD10
POLR1A	P3H2	RAI1		HOXD11
DRD4	CYP26A1	MDFI		TBX3
TCOF1	H2AFY2	WNT5A		HAND2
SREBF1	GADD45B	PFKFB4		IGF2
ADD2	SOX10	HOXB8		EFNA1
WDR62	MLYCD	HOXB3		EVX2
GTF3C1	CA2	PRDX4		HOXD8
EXOSC5	LAPTM4B	WFIKKN1		FJX1
JADE1	MEIS3	GNAI1		HOXC9
RIF1	PTGR1	LOXL1		HOXC10
CAD	SHB	FOXA1		NOG
ORC1	CCL2	RPL36		NR2F2
SEPHS1	FAM20A	C1QTNF6		S100A14
TXLNG	CCKBR	TRIM45		HOXC6
DNMT3B	CCNG1	ASGR1		HOXC4
GCN1	GLS	CBX8		HOXD-AS2
COL9A3	UNC50	EMP3		HOXA11-AS
CDC6	IVNS1ABP	ANKMY1		HOXB-AS4
SIRT1	YPEL5	PLIN2		HOTTIP
STX1B	B4GALT4	DUSP15		HOXA10-AS
MCM5	CXCR4	OXSM		HOXA10
RANGAP1	MXD4	RPL30		EVX1-AS
CHGA	PMEPA1	C5orf45		RP1-170O19.14
ITPK1	ARMC7	CAPN2		HOXA-AS3
MTHFD1	C1orf61	S100A11		HOXA10-HOXA9
TELO2	DDX31	FAM175A		AC012531.25
E2F1	TNFSF14	SLC35A1		RP11-357H14.17
HAS3	PRDX5	CTSB
TAF1C	ZFP36	CDX2
HAGHL	RFPL2	FUNDC2
UBR5	APOBEC3F	TEF
SLC39A14	MKRN1	HSD11B1L
KLHDC4	GSC	FAXDC2
TIMM44	ADAM19	GPRC5C
CCDC94	SERPINE2	GXYLT2
MRPL4	DNAJB2	NDNF
GRWD1	FLNB	RPL4
CACNG7	GATA4	THAP6
ATP13A1	UBAP2	SPHK1
DNAJB6	TUBB2A	PHLDB3
GARS	IER3	DDN
AIMP2	SMAD6	HOXB4
RARRES2	PCDH10	ZNF703
C10orf2	LRIG3	PTCH1
GTPBP4	GNAL	SOWAHB
CCDC86	GATA6	SMTNL2
CARS	COL6A1	COMMD6
FOXM1	EPHA2	HES4
SH2B3	LEFTY2	FAM92A1
PHC1	USP53	ZNF250
MCM3	FAM159B	ZNF765
HSPA9	CER1	GATA3-AS1
TARS	HHEX	GSTK1
DPYSL3	SREK1IP1	LRRC10B
STC2	LINC00467	SYCE1L
EIF4G1	NODAL	TMEM167B
APC2	KIT	NRSN2-AS1
CEBPZ	COLEC12	AC012123.1
ICMT	NBL1	ITPR1-AS1
SRM	FGF17	NEBL-AS1
CTGF	DMTN	AC062029.1
PROSER1	STC1	AC007405.8
CLU	BTG2	ZNF503-AS2
AKAP1	CALM3	ABHD14A
NAA50	LRRC3	HOXA-AS2
DDX39A	FZD5	LINC00543
PLP1	EOMES	RP11-697E2.6
EXOSC9	LRRC2	RP11-378I6.1
USP9X	RHOBTB3	RP11-420L9.5
EEF1E1	DACT2	CTA-293F17.1
NCLN	SOX17	LINC01607
RASL11B	KIAA1161	C17orf96
KDR	OTX2	RP11-1143G9.5
PODXL	CLMP	C18orf65
FEZF1	MFAP4	AC245100.1
FAM64A	NXN
GNL3L	ATP5H
ELOF1	ZNF608
ZSCAN10	ROR2
KIF1A	SLC16A5
LRRC47	B3GNT2
SMPDL3B	ARL6IP1
PPAN	SERPINB9
DKC1	TMEM133
NOL11	MANEA
GFPT2	AFF1
CHSY1	VANGL1
DCAF15	ZDHHC21
SCLY	ARL4D
MYBBP1A	ORAI3
LARS	BNIP3
SYT6	FZD8
ADAMTS8	TBL1XR1
SLTM	SHISA2
FGF2	ZNF792
FGD4	CLN8
SLC7A1	COA5
ZIC5	KCNK12
GRTP1	ADSSL1
TPM1	MIXL1
PIF1	NUDT17
MARVELD3	PLSCR1
AFG3L2	DIO3
PELP1	COL5A2
VASH2	RP11-219G17.4
PARP1	CRIP1
GULP1	S1PR3
SFRP2	AP001065.15
N4BP3	U73166.2
RMND5B	AP000688.29
GNA12	LINC00479
NCAPG2	RP11-431J24.2
PRDM14	GATS
TERF1	RP1-90G24.10
PPRC1	RP11-285F7.2
ADM	LEFTY1
DHX37	EGFLAM-AS4
CDYL	DNAH10OS
LPCAT1	PANCR
LARP1	RP11-586D19.2
FZD7	RP11-774O3.3
RBPMS	C8orf49
RHPN1	RP11-495K9.9
FAM46B	RP11-631N16.2
LAD1	RP11-89K21.1
ATAD3B	RP11-505K9.4
RRP1B	RP11-326K13.4
RRP1	GATA6-AS1
FLAD1	RP11-222K16.2
GPATCH4	LHX1
WDR90	NATD1
COA7	RP11-54H7.4
IGSF8	NKILA
FBXO41	RP11-348J12.5
CXCL5	AL135787.1
CDC25A	RP11-419I17.1
ZNF589
NAA15
SCGB3A2
RELL2
KCNK5
PSIP1
SLC7A3
SNAPC4
PMPCA
SDCCAG3
DDX21
GPR176
GPT2
TRMT61A
NOLC1
TRUB2
CYP2S1
CHAF1A
ZNF598
MFSD2A
UGP2
IRX2
HSPA4
HCFC1
RND1
ZNF483
INSM1
AKIRIN1
ZSCAN2
KCMF1
PUS1
PAWR
KLHDC7A
TRIML2
AEN
LRRC75A
SOX2
CBX6
CEND1
XPOT
FAM110C
B3GALT5-AS1
ROR1
NAT8L
HPDL
RTN4RL2
C6orf132
NDOR1
PTAR1
TMEM201
XRCC2
PCNX3
AC005276.1
TEAD4
RP11-498P14.5
VARS
POU5F1
ABCF1
FOXL2NB
RAB12
TRIM71
PRR22
LTB4R
LTB4R2
RP1-213J1P__B.1
FEZF1-AS1
RP11-69I8.2
XXbac-BPG27H4.8
C1orf226
L1TD1
PLEKHO2
P2RY11
MARS2
APELA
ACTN3
RP11-562F9.2
RP11-20D14.6
PVT1
RP11-253E3.3
LINC00599
RP11-531A24.5
RP11-1144P22.1
LINC00678
CTD-2142D14.1
CTC-479C5.12
MIR222HG
SNURF
ARHGAP23
RP11-568A7.4
JAKMIP2-AS1
