# Supplementary material for: Chromatin regulatory dynamics of early human small intestinal development using a directed differentiation model
Source: Nucleic Acids Res. 2021 Jan 6;49(2):726–44. doi: 10.1093/nar/gkaa1204 (PMC7826262; doi:10.1093/nar/gkaa1204)
Supplement: gkaa1204_Supplemental_Files [file gkaa1204_supplemental_files.zip › Supplemental_data_S3.xlsx]

## Sheet: hESCvsDE
Parent	Rank	TotalSignal	NumTRE	Length	Super	Children
chr15:88986290-88999840	1	642.716	9	13550	TRUE	chr15:88986290-88986590;chr15:88986810-88987210;chr15:88987230-88987730;chr15:88987880-88988200;chr15:88992900-88993360;chr15:88993710-88994220;chr15:88995510-88995810;chr15:88998960-88999400;chr15:88999420-88999840
chr16:3097200-3098780	2	539.878	2	1580	TRUE	chr16:3097200-3097740;chr16:3098230-3098780
chr7:101291810-101303890	3	526.096	7	12080	TRUE	chr7:101291810-101292060;chr7:101293160-101293640;chr7:101293890-101294510;chr7:101294530-101294720;chr7:101302490-101302980;chr7:101303000-101303510;chr7:101303530-101303890
chr5:12661920-12669110	4	505.268	5	7190	TRUE	chr5:12661920-12662560;chr5:12662780-12663010;chr5:12663030-12663410;chr5:12667930-12668460;chr5:12668660-12669110
chrX:39815680-39822130	5	454.877	7	6450	TRUE	chrX:39815680-39816090;chrX:39816700-39817190;chrX:39817210-39817550;chrX:39819910-39820110;chrX:39820130-39820460;chrX:39820580-39821090;chrX:39821700-39822130
chr7:51315320-51327720	6	445.653	5	12400	TRUE	chr7:51315320-51315660;chr7:51325130-51325430;chr7:51326550-51327090;chr7:51327110-51327300;chr7:51327320-51327720
chr1:159141640-159142180	7	398.63	2	540	TRUE	chr1:159141640-159141890;chr1:159141910-159142180
chr9:74085490-74092150	8	382.074	5	6660	TRUE	chr9:74085490-74086060;chr9:74087220-74087840;chr9:74087920-74088440;chr9:74090810-74091420;chr9:74091730-74092150
chr4:92256540-92257070	9	365.632	1	530	TRUE	chr4:92256540-92257070
chr2:67329660-67334440	10	347.759	5	4780	TRUE	chr2:67329660-67330420;chr2:67331440-67331970;chr2:67331990-67332310;chr2:67333190-67333480;chr2:67333930-67334440
chr15:26235320-26243750	11	345.111	4	8430	TRUE	chr15:26235320-26235900;chr15:26236050-26236360;chr15:26242560-26243130;chr15:26243380-26243750
chr4:92432710-92444380	12	327.726	6	11670	TRUE	chr4:92432710-92433160;chr4:92433180-92433470;chr4:92433490-92433930;chr4:92438950-92439350;chr4:92443610-92444150;chr4:92444170-92444380
chr10:52038730-52040920	13	313.12	4	2190	TRUE	chr10:52038730-52039170;chr10:52039190-52039520;chr10:52039540-52039960;chr10:52040520-52040920
chr5:150779280-150784000	14	304.967	4	4720	TRUE	chr5:150779280-150779620;chr5:150779640-150780140;chr5:150781600-150782170;chr5:150783370-150784000
chr5:147868390-147875430	15	297.961	4	7040	TRUE	chr5:147868390-147868780;chr5:147872630-147873040;chr5:147874590-147874940;chr5:147874960-147875430
chr16:9669820-9682150	16	296.259	4	12330	TRUE	chr16:9669820-9670360;chr16:9674100-9674380;chr16:9679950-9680550;chr16:9681540-9682150
chr16:22634730-22636290	17	292.792	3	1560	TRUE	chr16:22634730-22635200;chr16:22635220-22635800;chr16:22635940-22636290
chr5:2749980-2750770	18	285.924	1	790	TRUE	chr5:2749980-2750770
chr13:55576350-55582750	19	278.876	5	6400	TRUE	chr13:55576350-55576620;chr13:55576640-55577010;chr13:55577030-55577510;chr13:55582040-55582390;chr13:55582410-55582750
chr2:7871820-7879660	20	276.399	4	7840	TRUE	chr2:7871820-7872330;chr2:7876360-7876850;chr2:7878460-7878870;chr2:7878890-7879660
chr6:33116340-33124750	21	272.432	4	8410	TRUE	chr6:33116340-33116750;chr6:33116770-33117720;chr6:33117810-33118080;chr6:33124390-33124750
chr2:201970710-201973730	22	271.623	4	3020	TRUE	chr2:201970710-201971090;chr2:201971990-201972660;chr2:201972680-201973330;chr2:201973350-201973730
chr5:160164880-160167990	23	265.757	6	3110	TRUE	chr5:160164880-160165190;chr5:160165210-160165640;chr5:160165660-160166230;chr5:160166350-160166830;chr5:160166850-160167270;chr5:160167290-160167990
chr7:131604450-131606990	24	265.332	4	2540	TRUE	chr7:131604450-131604700;chr7:131604720-131605180;chr7:131605200-131605810;chr7:131606620-131606990
chr10:1309410-1311580	25	252.197	4	2170	TRUE	chr10:1309410-1309980;chr10:1310180-1310620;chr10:1310640-1311030;chr10:1311170-1311580
chr5:147560570-147569270	26	250.828	3	8700	TRUE	chr5:147560570-147561480;chr5:147567830-147568580;chr5:147568750-147569270
chr7:2820510-2825640	27	247.268	5	5130	TRUE	chr7:2820510-2820830;chr7:2821060-2821310;chr7:2821330-2821780;chr7:2824590-2825020;chr7:2825040-2825640
chr1:157377270-157377550	28	232.367	1	280	TRUE	chr1:157377270-157377550
chr13:30863060-30864270	29	228.451	2	1210	TRUE	chr13:30863060-30863590;chr13:30863610-30864270
chr8:144050380-144051920	30	227.284	2	1540	TRUE	chr8:144050380-144051060;chr8:144051700-144051920
chr2:122655020-122661800	31	225.263	4	6780	TRUE	chr2:122655020-122655520;chr2:122655540-122655780;chr2:122660500-122660850;chr2:122660870-122661800
chrX:115682590-115696600	32	218.717	4	14010	TRUE	chrX:115682590-115682960;chrX:115693510-115694240;chrX:115695100-115695600;chrX:115696120-115696600
chr5:170761260-170762060	33	218.078	2	800	TRUE	chr5:170761260-170761860;chr5:170761880-170762060
chr7:125915150-125928160	34	215.696	5	13010	TRUE	chr7:125915150-125915880;chr7:125923680-125924160;chr7:125925010-125925370;chr7:125926430-125926970;chr7:125927630-125928160
chr13:37914690-37918410	35	214.513	3	3720	TRUE	chr13:37914690-37915280;chr13:37916520-37917010;chr13:37918010-37918410
chr22:40193710-40194380	36	214.177	1	670	TRUE	chr22:40193710-40194380
chrX:92100280-92105820	37	209.876	2	5540	TRUE	chrX:92100280-92100860;chrX:92105360-92105820
chr1:18294590-18298870	38	206.18	2	4280	TRUE	chr1:18294590-18295160;chr1:18298070-18298870
chr9:97214370-97215680	39	201.56	3	1310	TRUE	chr9:97214370-97215000;chr9:97215020-97215290;chr9:97215310-97215680
chr2:209298560-209308160	40	197.471	4	9600	TRUE	chr2:209298560-209298840;chr2:209299270-209299830;chr2:209300750-209301160;chr2:209307800-209308160
chr7:83460160-83461070	41	193.071	3	910	TRUE	chr7:83460160-83460510;chr7:83460530-83460760;chr7:83460780-83461070
chr4:2778050-2778890	42	190.574	2	840	TRUE	chr4:2778050-2778510;chr4:2778530-2778890
chr22:46071510-46079120	43	190.424	4	7610	TRUE	chr22:46071510-46071870;chr22:46071890-46072260;chr22:46072510-46072820;chr22:46078700-46079120
chr12:118773700-118774890	44	187.413	3	1190	TRUE	chr12:118773700-118774110;chr12:118774130-118774350;chr12:118774370-118774890
chr4:188107810-188108590	45	187.163	2	780	TRUE	chr4:188107810-188108120;chr4:188108140-188108590
chr4:112748380-112759830	46	186.78	2	11450	TRUE	chr4:112748380-112748670;chr4:112759290-112759830
chr14:70708700-70710170	47	183.922	3	1470	TRUE	chr14:70708700-70709210;chr14:70709230-70709560;chr14:70709750-70710170
chr5:120697620-120704330	48	182.622	5	6710	TRUE	chr5:120697620-120698210;chr5:120702720-120702900;chr5:120702920-120703110;chr5:120703130-120703620;chr5:120703930-120704330
chr7:149145010-149149910	49	181.514	2	4900	TRUE	chr7:149145010-149145830;chr7:149149380-149149910
chr1:244815530-244817910	50	181.178	3	2380	TRUE	chr1:244815530-244816010;chr1:244816030-244816460;chr1:244817680-244817910
chr17:38510810-38511450	51	178.327	1	640	TRUE	chr17:38510810-38511450
chr9:70043880-70045250	52	177.983	4	1370	TRUE	chr9:70043880-70044300;chr9:70044320-70044560;chr9:70044580-70044750;chr9:70044770-70045250
chr4:122775960-122798570	53	177.338	5	22610	TRUE	chr4:122775960-122776360;chr4:122784340-122784900;chr4:122796400-122797300;chr4:122797320-122797710;chr4:122798000-122798570
chr10:13346600-13352050	54	176.427	2	5450	TRUE	chr10:13346600-13346720;chr10:13351300-13352050
chr1:247373930-247378100	55	174.347	4	4170	TRUE	chr1:247373930-247374170;chr1:247375840-247376250;chr1:247376690-247377090;chr1:247377410-247378100
chr4:87935680-87936170	56	172.011	1	490	TRUE	chr4:87935680-87936170
chr17:47789360-47790570	57	170.935	3	1210	TRUE	chr17:47789360-47789990;chr17:47790010-47790100;chr17:47790120-47790570
chr14:23537730-23544940	58	170.164	3	7210	TRUE	chr14:23537730-23537930;chr14:23538170-23538510;chr14:23544600-23544940
chr2:64251380-64252150	59	166.99	2	770	TRUE	chr2:64251380-64251740;chr2:64251760-64252150
chr6:10518460-10523360	60	165.327	3	4900	TRUE	chr6:10518460-10518820;chr6:10522810-10523190;chr6:10523210-10523360
chr2:233051060-233052330	61	163.883	4	1270	TRUE	chr2:233051060-233051300;chr2:233051320-233051690;chr2:233051710-233051870;chr2:233051890-233052330
chr6:15210890-15211260	62	163.349	1	370	TRUE	chr6:15210890-15211260
chr16:11316120-11328250	63	163.332	2	12130	TRUE	chr16:11316120-11316920;chr16:11327760-11328250
chr1:212907960-212915100	64	163.057	3	7140	TRUE	chr1:212907960-212908340;chr1:212908360-212908700;chr1:212914810-212915100
chr19:30360780-30375720	65	160.714	4	14940	TRUE	chr19:30360780-30361160;chr19:30373520-30373870;chr19:30374510-30375020;chr19:30375040-30375720
chr1:27008260-27008580	66	155.895	1	320	TRUE	chr1:27008260-27008580
chr4:91623450-91627220	67	155.668	3	3770	TRUE	chr4:91623450-91624140;chr4:91624990-91625410;chr4:91626390-91627220
chr4:153787880-153788710	68	151.831	2	830	TRUE	chr4:153787880-153788350;chr4:153788370-153788710
chr6:170295640-170296880	69	150.203	2	1240	TRUE	chr6:170295640-170296430;chr6:170296450-170296880
chrX:40089710-40091350	70	149.727	2	1640	TRUE	chrX:40089710-40090190;chrX:40091050-40091350
chr7:67392530-67392940	71	149.052	1	410	TRUE	chr7:67392530-67392940
chr18:4119120-4119640	72	146.499	1	520	TRUE	chr18:4119120-4119640
chr10:109934190-109935470	73	146.411	2	1280	TRUE	chr10:109934190-109934680;chr10:109934700-109935470
chr4:132492050-132496290	74	146.356	4	4240	TRUE	chr4:132492050-132492420;chr4:132492440-132492610;chr4:132495230-132495720;chr4:132495880-132496290
chr6:14379600-14381650	75	145.919	3	2050	TRUE	chr6:14379600-14380170;chr6:14380190-14380960;chr6:14381250-14381650
chr12:8906320-8912330	76	145.112	3	6010	TRUE	chr12:8906320-8906590;chr12:8906610-8907130;chr12:8911910-8912330
chr5:12622530-12625420	77	142.647	4	2890	TRUE	chr5:12622530-12623050;chr5:12623360-12624040;chr5:12624720-12625070;chr5:12625090-12625420
chr4:122827120-122828210	78	140.257	2	1090	TRUE	chr4:122827120-122827250;chr4:122827980-122828210
chr5:12322080-12331420	79	139.488	3	9340	TRUE	chr5:12322080-12322470;chr5:12323560-12324080;chr5:12330960-12331420
chr17:42322880-42329880	80	139.007	3	7000	TRUE	chr17:42322880-42323070;chr17:42328880-42329250;chr17:42329270-42329880
chr4:153257720-153260720	81	138.944	3	3000	TRUE	chr4:153257720-153258380;chr4:153258810-153259090;chr4:153260150-153260720
chr11:88307930-88308910	82	138.189	2	980	TRUE	chr11:88307930-88308370;chr11:88308510-88308910
chr1:39132070-39143020	83	136.662	3	10950	TRUE	chr1:39132070-39132370;chr1:39141910-39142420;chr1:39142440-39143020
chr8:38530700-38531510	84	134.754	2	810	TRUE	chr8:38530700-38531170;chr8:38531220-38531510
chr16:8991910-8992400	85	134.368	1	490	TRUE	chr16:8991910-8992400
chr4:185836020-185838710	86	133.613	4	2690	TRUE	chr4:185836020-185836280;chr4:185836300-185836790;chr4:185838030-185838300;chr4:185838320-185838710
chr5:170743840-170746040	87	133.13	3	2200	TRUE	chr5:170743840-170744390;chr5:170745390-170745670;chr5:170745690-170746040
chr4:87917740-87920320	88	131.704	2	2580	TRUE	chr4:87917740-87918520;chr4:87920010-87920320
chr8:67719750-67721550	89	131.646	3	1800	TRUE	chr8:67719750-67720530;chr8:67720550-67720770;chr8:67721090-67721550
chr11:134990290-134994060	90	131.58	2	3770	TRUE	chr11:134990290-134990650;chr11:134993750-134994060
chr16:53041190-53044630	91	130.562	3	3440	TRUE	chr16:53041190-53041560;chr16:53041580-53041860;chr16:53044050-53044630
chrX:2800490-2803750	92	129.69	3	3260	TRUE	chrX:2800490-2800630;chrX:2800650-2800920;chrX:2803290-2803750
chr2:232418500-232424680	93	129.451	4	6180	TRUE	chr2:232418500-232418840;chr2:232418860-232419250;chr2:232423450-232423880;chr2:232424160-232424680
chr7:102152670-102153800	94	127.332	3	1130	TRUE	chr7:102152670-102153100;chr7:102153120-102153250;chr7:102153270-102153800
chr12:107645120-107646640	95	127.329	3	1520	TRUE	chr12:107645120-107645510;chr12:107645640-107646170;chr12:107646190-107646640
chr5:106978490-106984010	96	126.99	4	5520	TRUE	chr5:106978490-106978980;chr5:106979370-106979790;chr5:106983110-106983460;chr5:106983480-106984010
chr7:49022840-49024390	97	126.596	4	1550	TRUE	chr7:49022840-49023210;chr7:49023310-49023600;chr7:49023620-49024010;chr7:49024030-49024390
chr1:39106320-39107940	98	126.474	2	1620	TRUE	chr1:39106320-39106840;chr1:39107440-39107940
chrX:87679790-87688770	99	125.775	4	8980	TRUE	chrX:87679790-87680290;chrX:87681300-87681610;chrX:87681630-87682080;chrX:87688490-87688770
chr19:53957140-53961300	100	125.141	5	4160	TRUE	chr19:53957140-53957690;chr19:53957710-53957900;chr19:53958340-53958650;chr19:53959250-53959610;chr19:53960840-53961300
chr5:73486440-73488230	101	124.998	3	1790	TRUE	chr5:73486440-73487050;chr5:73487120-73487630;chr5:73487820-73488230
chr4:184386020-184402270	102	124.321	3	16250	TRUE	chr4:184386020-184386510;chr4:184389770-184390230;chr4:184401360-184402270
chr1:235669760-235674480	103	124.289	3	4720	TRUE	chr1:235669760-235670380;chr1:235670400-235670790;chr1:235674010-235674480
chr8:79122770-79123390	104	122.534	1	620	TRUE	chr8:79122770-79123390
chr7:148501600-148502160	105	121.975	1	560	TRUE	chr7:148501600-148502160
chr7:70884250-70895000	106	121.872	4	10750	TRUE	chr7:70884250-70884750;chr7:70884770-70885270;chr7:70886700-70886910;chr7:70894650-70895000
chr19:48399170-48414440	107	121.442	4	15270	TRUE	chr19:48399170-48399340;chr19:48399710-48400100;chr19:48401150-48401660;chr19:48413820-48414440
chr7:99943690-99945340	108	121.319	3	1650	TRUE	chr7:99943690-99944110;chr7:99944130-99944210;chr7:99944700-99945340
chr1:44406080-44418730	109	119.915	4	12650	TRUE	chr1:44406080-44406360;chr1:44417430-44417890;chr1:44417910-44418160;chr1:44418420-44418730
chr7:4039810-4040910	110	118.128	2	1100	TRUE	chr7:4039810-4040350;chr7:4040520-4040910
chr12:71946610-71950230	111	117.966	5	3620	TRUE	chr12:71946610-71946940;chr12:71947700-71948360;chr12:71948380-71948630;chr12:71948650-71948880;chr12:71949830-71950230
chr1:219833440-219834920	112	117.753	2	1480	TRUE	chr1:219833440-219833910;chr1:219834320-219834920
chr15:88894320-88898040	113	117.395	3	3720	TRUE	chr15:88894320-88894750;chr15:88894770-88895200;chr15:88897710-88898040
chr3:181707980-181713490	114	117.013	2	5510	TRUE	chr3:181707980-181708250;chr3:181712940-181713490
chr21:31730490-31730990	115	116.192	1	500	TRUE	chr21:31730490-31730990
chr20:49712300-49713290	116	115.411	2	990	TRUE	chr20:49712300-49712690;chr20:49712710-49713290
chr5:7393860-7399220	117	115.235	3	5360	TRUE	chr5:7393860-7394160;chr5:7396670-7397130;chr5:7398600-7399220
chr18:54529290-54532710	118	114.682	3	3420	TRUE	chr18:54529290-54529780;chr18:54531310-54531820;chr18:54532260-54532710
chr10:124469760-124478100	119	114.167	2	8340	TRUE	chr10:124469760-124470360;chr10:124477700-124478100
chr2:64267660-64277720	120	113.96	3	10060	TRUE	chr2:64267660-64268240;chr2:64277200-64277520;chr2:64277540-64277720
chr13:94711040-94711620	121	113.706	1	580	TRUE	chr13:94711040-94711620
chr2:233138930-233141390	122	111.859	3	2460	TRUE	chr2:233138930-233139740;chr2:233139910-233140550;chr2:233140770-233141390
chr11:93117070-93117330	123	111.691	1	260	TRUE	chr11:93117070-93117330
chr3:109355590-109356860	124	110.785	2	1270	TRUE	chr3:109355590-109355990;chr3:109356290-109356860
chrX:114581400-114584930	125	110.648	2	3530	TRUE	chrX:114581400-114581690;chrX:114584350-114584930
chr17:76132420-76135530	126	110.541	3	3110	TRUE	chr17:76132420-76133150;chr17:76133570-76133920;chr17:76135160-76135530
chr12:14707180-14715030	127	110.414	3	7850	TRUE	chr12:14707180-14707600;chr12:14710110-14710870;chr12:14714460-14715030
chr1:6239290-6240720	128	110.174	2	1430	TRUE	chr1:6239290-6239670;chr1:6240400-6240720
chr6:19719530-19719930	129	108.683	1	400	TRUE	chr6:19719530-19719930
chr2:172379700-172382280	130	108.276	4	2580	TRUE	chr2:172379700-172380290;chr2:172380710-172381140;chr2:172381160-172381360;chr2:172381850-172382280
chr1:230427950-230428410	131	107.964	1	460	TRUE	chr1:230427950-230428410
chr1:114033170-114037380	132	107.069	2	4210	TRUE	chr1:114033170-114033580;chr1:114037030-114037380
chr9:76571530-76572100	133	106.805	1	570	TRUE	chr9:76571530-76572100
chr4:73985050-73998540	134	106.698	3	13490	TRUE	chr4:73985050-73985710;chr4:73997840-73998210;chr4:73998230-73998540
chr17:16486370-16497140	135	106.592	4	10770	TRUE	chr17:16486370-16486840;chr17:16486920-16487190;chr17:16491380-16491600;chr17:16496740-16497140
chr12:117279660-117280210	136	106.556	1	550	TRUE	chr12:117279660-117280210
chr7:1576820-1577240	137	106.25	1	420	TRUE	chr7:1576820-1577240
chr22:40683880-40690770	138	105.391	3	6890	TRUE	chr22:40683880-40684250;chr22:40684530-40685300;chr22:40690450-40690770
chr20:31974680-31975860	139	105.054	2	1180	TRUE	chr20:31974680-31975090;chr20:31975110-31975860
chr8:72997130-73002390	140	104.37	2	5260	TRUE	chr8:72997130-72997530;chr8:73000820-73002390
chr9:32344420-32345710	141	104.349	3	1290	TRUE	chr9:32344420-32344860;chr9:32344880-32345140;chr9:32345160-32345710
chr6:127483420-127484610	142	104.02	3	1190	TRUE	chr6:127483420-127483780;chr6:127483800-127484020;chr6:127484290-127484610
chr3:132382140-132383040	143	103.546	3	900	TRUE	chr3:132382140-132382430;chr3:132382450-132382720;chr3:132382740-132383040
chrX:114465560-114468060	144	102.973	3	2500	TRUE	chrX:114465560-114466070;chrX:114466520-114466890;chrX:114467740-114468060
chr2:171316000-171318810	145	102.712	2	2810	TRUE	chr2:171316000-171316600;chr2:171318260-171318810
chr6:121618890-121620790	146	102.043	3	1900	TRUE	chr6:121618890-121619410;chr6:121619910-121620290;chr6:121620310-121620790
chr6:136956840-136957680	147	101.344	2	840	TRUE	chr6:136956840-136957210;chr6:136957230-136957680
chr14:21536320-21536650	148	101.339	1	330	TRUE	chr14:21536320-21536650
chr12:119088500-119089780	149	100.867	3	1280	TRUE	chr12:119088500-119088790;chr12:119088810-119089140;chr12:119089160-119089780
chr17:29032000-29038750	150	100.012	2	6750	TRUE	chr17:29032000-29032550;chr17:29038320-29038750
chr9:89434700-89436030	151	99.363	3	1330	TRUE	chr9:89434700-89435120;chr9:89435140-89435550;chr9:89435570-89436030
chr1:147836890-147837600	152	99.3545	2	710	TRUE	chr1:147836890-147837100;chr1:147837120-147837600
chr1:62181600-62183490	153	98.7979	2	1890	TRUE	chr1:62181600-62181980;chr1:62183190-62183490
chr12:8819160-8819540	154	98.7513	1	380	TRUE	chr12:8819160-8819540
chr8:88590870-88592450	155	98.4745	4	1580	TRUE	chr8:88590870-88591240;chr8:88591260-88591460;chr8:88591740-88591990;chr8:88592010-88592450
chr20:12752860-12754170	156	97.8222	2	1310	TRUE	chr20:12752860-12753220;chr20:12753760-12754170
chr14:89293450-89296620	157	97.7649	2	3170	TRUE	chr14:89293450-89294180;chr14:89296260-89296620
chr20:40268580-40269510	158	97.7063	2	930	TRUE	chr20:40268580-40268980;chr20:40269070-40269510
chr15:69086300-69090550	159	97.3655	3	4250	TRUE	chr15:69086300-69086890;chr15:69086910-69087120;chr15:69090050-69090550
chr9:135339730-135340470	160	96.7416	2	740	TRUE	chr9:135339730-135340100;chr9:135340120-135340470
chr16:17743590-17758240	161	96.6354	5	14650	TRUE	chr16:17743590-17743860;chr16:17745220-17745690;chr16:17748030-17748380;chr16:17748400-17748730;chr16:17757730-17758240
chr16:51637010-51637400	162	96.6054	1	390	TRUE	chr16:51637010-51637400
chr3:187183330-187187520	163	96.5629	3	4190	TRUE	chr3:187183330-187183630;chr3:187185740-187186260;chr3:187187090-187187520
chr4:68906190-68906560	164	95.9706	1	370	TRUE	chr4:68906190-68906560
chr7:122143120-122148410	165	95.2465	2	5290	TRUE	chr7:122143120-122143510;chr7:122147900-122148410
chr2:77521330-77521850	166	94.7996	1	520	TRUE	chr2:77521330-77521850
chrX:40845650-40853770	167	93.5566	4	8120	TRUE	chrX:40845650-40846070;chrX:40852460-40852840;chrX:40852860-40853350;chrX:40853370-40853770
chr7:121937220-121937840	168	93.3865	1	620	TRUE	chr7:121937220-121937840
chr11:36110260-36111130	169	92.9845	2	870	TRUE	chr11:36110260-36110470;chr11:36110490-36111130
chr8:102535890-102538110	170	92.5013	2	2220	TRUE	chr8:102535890-102536590;chr8:102537640-102538110
chr18:5890490-5890880	171	92.4911	1	390	TRUE	chr18:5890490-5890880
chr22:48368850-48370460	172	92.1452	3	1610	TRUE	chr22:48368850-48369290;chr22:48369310-48369970;chr22:48369990-48370460
chr9:9557080-9557780	173	92.0455	2	700	TRUE	chr9:9557080-9557540;chr9:9557560-9557780
chr3:120498960-120504650	174	91.7848	3	5690	TRUE	chr3:120498960-120499320;chr3:120503910-120504280;chr3:120504300-120504650
chr20:32780750-32781420	175	90.9321	1	670	TRUE	chr20:32780750-32781420
chr7:70696310-70700720	176	90.7131	3	4410	TRUE	chr7:70696310-70696630;chr7:70699810-70700410;chr7:70700430-70700720
chr7:149686190-149686650	177	90.6671	1	460	TRUE	chr7:149686190-149686650
chr20:49758740-49768530	178	90.6432	2	9790	TRUE	chr20:49758740-49759210;chr20:49768090-49768530
chr1:56535240-56535790	179	90.6381	1	550	TRUE	chr1:56535240-56535790
chr12:130853380-130854840	180	90.5517	2	1460	TRUE	chr12:130853380-130854140;chr12:130854190-130854840
chr13:112733270-112736330	181	90.1936	3	3060	TRUE	chr13:112733270-112733830;chr13:112734060-112734380;chr13:112735820-112736330
chr16:48810730-48812060	182	89.973	2	1330	TRUE	chr16:48810730-48811220;chr16:48811240-48812060
chr16:26985820-26986900	183	89.6662	2	1080	TRUE	chr16:26985820-26986080;chr16:26986100-26986900
chr3:13345230-13347890	184	89.4618	4	2660	TRUE	chr3:13345230-13345500;chr3:13346560-13346940;chr3:13347150-13347470;chr3:13347490-13347890
chr1:18418400-18420440	185	89.4384	3	2040	TRUE	chr1:18418400-18418880;chr1:18419060-18419530;chr1:18419660-18420440
chr1:232110530-232119200	186	89.3793	3	8670	TRUE	chr1:232110530-232111090;chr1:232118100-232118670;chr1:232118860-232119200
chr22:26648060-26648620	187	88.9534	1	560	TRUE	chr22:26648060-26648620
chr2:231410610-231411110	188	88.7751	1	500	TRUE	chr2:231410610-231411110
chr15:57385810-57386460	189	88.6036	1	650	TRUE	chr15:57385810-57386460
chr1:26359540-26360720	190	88.2635	2	1180	TRUE	chr1:26359540-26359940;chr1:26359960-26360720
chr15:57198550-57199310	191	88.2184	2	760	TRUE	chr15:57198550-57198880;chr15:57198900-57199310
chr2:176763830-176764600	192	87.7551	1	770	TRUE	chr2:176763830-176764600
chrX:94695870-94705100	193	87.0095	3	9230	TRUE	chrX:94695870-94696140;chrX:94704200-94704630;chrX:94704650-94705100
chr2:219506530-219507670	194	86.9418	3	1140	TRUE	chr2:219506530-219506940;chr2:219506960-219507260;chr2:219507280-219507670
chr8:891120-892040	195	86.8719	2	920	TRUE	chr8:891120-891400;chr8:891420-892040
chr5:86644340-86645540	196	86.7047	3	1200	TRUE	chr5:86644340-86644580;chr5:86644600-86645070;chr5:86645090-86645540
chr17:79192800-79193390	197	86.5921	1	590	TRUE	chr17:79192800-79193390
chr1:89929100-89929940	198	86.4988	2	840	TRUE	chr1:89929100-89929390;chr1:89929450-89929940
chr3:134463450-134464530	199	86.1541	2	1080	TRUE	chr3:134463450-134463980;chr3:134464000-134464530
chr13:51302910-51325330	200	85.8459	4	22420	TRUE	chr13:51302910-51303450;chr13:51304690-51305140;chr13:51312030-51312570;chr13:51325040-51325330
chr5:175547810-175549600	201	85.5164	2	1790	TRUE	chr5:175547810-175548180;chr5:175548740-175549600
chr14:70293520-70301900	202	85.2642	2	8380	TRUE	chr14:70293520-70293860;chr14:70301510-70301900
chr7:121504410-121511010	203	85.0271	4	6600	TRUE	chr7:121504410-121504740;chr7:121505800-121506080;chr7:121510300-121510690;chr7:121510710-121511010
chr6:167441610-167442810	204	84.2232	2	1200	TRUE	chr6:167441610-167442130;chr6:167442150-167442810
chr10:67855660-67863380	205	84.1089	3	7720	TRUE	chr10:67855660-67856030;chr10:67861700-67862180;chr10:67863110-67863380
chr5:147451040-147455700	206	83.4532	4	4660	TRUE	chr5:147451040-147451350;chr5:147451940-147452200;chr5:147452220-147452560;chr5:147455410-147455700
chr16:13594620-13595260	207	82.921	1	640	TRUE	chr16:13594620-13595260
chr7:138207470-138208660	208	82.7031	2	1190	TRUE	chr7:138207470-138207900;chr7:138208160-138208660
chr15:63762760-63765760	209	82.6615	3	3000	TRUE	chr15:63762760-63763260;chr15:63764210-63764880;chr15:63765440-63765760
chr14:105480840-105482310	210	82.2968	2	1470	TRUE	chr14:105480840-105481130;chr14:105481830-105482310
chr22:33050760-33054620	211	82.0296	2	3860	TRUE	chr22:33050760-33051150;chr22:33054250-33054620
chr6:158910280-158911190	212	81.8093	1	910	TRUE	chr6:158910280-158911190
chr14:60317530-60328040	213	81.5052	2	10510	TRUE	chr14:60317530-60318190;chr14:60327610-60328040
chr6:65568960-65569990	214	81.3302	2	1030	TRUE	chr6:65568960-65569460;chr6:65569480-65569990
chr6:157235420-157236130	215	80.8585	1	710	TRUE	chr6:157235420-157236130
chr17:28760950-28761720	216	80.6716	2	770	TRUE	chr17:28760950-28761290;chr17:28761310-28761720
chrX:110944780-110945700	217	80.6191	2	920	TRUE	chrX:110944780-110945330;chrX:110945350-110945700
chr1:114118550-114119080	218	80.3964	1	530	TRUE	chr1:114118550-114119080
chr22:38325350-38326220	219	80.1489	1	870	TRUE	chr22:38325350-38326220
chr5:21613810-21614570	220	80.0762	2	760	TRUE	chr5:21613810-21614090;chr5:21614110-21614570
chr7:26153440-26153720	221	79.7845	1	280	TRUE	chr7:26153440-26153720
chrX:34557700-34560770	222	79.5216	3	3070	TRUE	chrX:34557700-34558270;chrX:34559330-34559660;chrX:34560100-34560770
chr3:76038490-76044220	223	79.3214	3	5730	TRUE	chr3:76038490-76038880;chr3:76038900-76039350;chr3:76043790-76044220
chr2:202036110-202036580	224	78.918	1	470	TRUE	chr2:202036110-202036580
chr21:25640090-25640840	225	78.7862	3	750	TRUE	chr21:25640090-25640370;chr21:25640390-25640480;chr21:25640500-25640840
chr14:38195960-38196890	226	78.5553	1	930	TRUE	chr14:38195960-38196890
chr1:65149370-65151640	227	78.5438	2	2270	TRUE	chr1:65149370-65149740;chr1:65150480-65151640
chr5:141838140-141839350	228	78.0885	2	1210	TRUE	chr5:141838140-141838630;chr5:141838930-141839350
chr9:71120480-71121000	229	77.7853	1	520	TRUE	chr9:71120480-71121000
chr3:32460200-32460940	230	77.6658	2	740	TRUE	chr3:32460200-32460500;chr3:32460520-32460940
chr19:53830510-53839080	231	77.3694	3	8570	TRUE	chr19:53830510-53831010;chr19:53831370-53831830;chr19:53838650-53839080
chr13:40680430-40682270	232	77.2003	4	1840	TRUE	chr13:40680430-40681070;chr13:40681090-40681440;chr13:40681460-40681800;chr13:40681820-40682270
chr6:29661030-29667050	233	76.8171	3	6020	TRUE	chr6:29661030-29661530;chr6:29661760-29662350;chr6:29666620-29667050
chr3:65027330-65027980	234	76.6521	1	650	TRUE	chr3:65027330-65027980
chr13:51168410-51168880	235	76.6244	1	470	TRUE	chr13:51168410-51168880
chr3:114152650-114155800	236	76.2247	3	3150	TRUE	chr3:114152650-114153060;chr3:114154280-114154800;chr3:114155390-114155800
chr2:55124030-55134380	237	76.1536	2	10350	TRUE	chr2:55124030-55124350;chr2:55133820-55134380
chr1:32760900-32761570	238	76.0414	2	670	TRUE	chr1:32760900-32761230;chr1:32761250-32761570
chr1:202085520-202087000	239	75.5854	3	1480	TRUE	chr1:202085520-202085930;chr1:202085950-202086370;chr1:202086600-202087000
chr11:32891170-32891610	240	75.165	1	440	TRUE	chr11:32891170-32891610
chr16:77963060-77968020	241	74.049	3	4960	TRUE	chr16:77963060-77963690;chr16:77967140-77967560;chr16:77967580-77968020
chr9:109318050-109319880	242	73.9984	2	1830	TRUE	chr9:109318050-109318380;chr9:109319310-109319880
chr10:76779150-76780250	243	73.3369	2	1100	TRUE	chr10:76779150-76779830;chr10:76779850-76780250
chr8:74741600-74742150	244	73.3001	1	550	TRUE	chr8:74741600-74742150
chr3:65595650-65608180	245	73.2087	2	12530	TRUE	chr3:65595650-65595940;chr3:65607690-65608180
chr16:4987190-4988550	246	72.9411	2	1360	TRUE	chr16:4987190-4988050;chr16:4988070-4988550
chr11:70641360-70647880	247	72.9324	3	6520	TRUE	chr11:70641360-70641770;chr11:70647130-70647490;chr11:70647510-70647880
chr10:69326340-69333690	248	72.9192	3	7350	TRUE	chr10:69326340-69326560;chr10:69329700-69330270;chr10:69333270-69333690
chr13:21122580-21135850	249	72.433	5	13270	TRUE	chr13:21122580-21122840;chr13:21123880-21124400;chr13:21124780-21124990;chr13:21125010-21125270;chr13:21135420-21135850
chr3:195806090-195806860	250	72.4136	2	770	TRUE	chr3:195806090-195806350;chr3:195806370-195806860
chr8:70032520-70034880	251	72.3821	2	2360	TRUE	chr8:70032520-70033140;chr8:70034420-70034880
chr11:118720090-118720980	252	71.6038	2	890	TRUE	chr11:118720090-118720520;chr11:118720540-118720980
chr13:99746690-99747510	253	71.523	2	820	TRUE	chr13:99746690-99747120;chr13:99747140-99747510
chr3:174231500-174232700	254	71.5103	2	1200	TRUE	chr3:174231500-174231830;chr3:174232050-174232700
chr2:70617650-70620380	255	71.4241	2	2730	TRUE	chr2:70617650-70617930;chr2:70619950-70620380
chr10:97331170-97337860	256	71.2424	2	6690	TRUE	chr10:97331170-97331490;chr10:97337120-97337860
chr1:10980120-10980640	257	71.1246	1	520	TRUE	chr1:10980120-10980640
chr7:158467580-158468720	258	71.112	2	1140	TRUE	chr7:158467580-158467900;chr7:158468190-158468720
chr10:51910180-51910850	259	70.9768	2	670	TRUE	chr10:51910180-51910600;chr10:51910620-51910850
chr4:138974480-138974900	260	70.9394	1	420	TRUE	chr4:138974480-138974900
chr9:100145580-100146520	261	70.3684	2	940	TRUE	chr9:100145580-100146060;chr9:100146080-100146520
chr9:13491420-13492610	262	70.1526	2	1190	TRUE	chr9:13491420-13491850;chr9:13491870-13492610
chr7:32679950-32681280	263	69.94	2	1330	TRUE	chr7:32679950-32680490;chr7:32680700-32681280
chr12:112602140-112602520	264	69.5104	1	380	TRUE	chr12:112602140-112602520
chr7:51950040-51951250	265	69.2245	2	1210	TRUE	chr7:51950040-51950640;chr7:51950830-51951250
chr5:68921240-68924140	266	69.0703	3	2900	TRUE	chr5:68921240-68921850;chr5:68922260-68922770;chr5:68923710-68924140
chr1:187624900-187639360	267	68.8272	3	14460	TRUE	chr1:187624900-187625230;chr1:187630560-187631110;chr1:187639080-187639360
chr21:6438100-6439490	268	68.8096	2	1390	TRUE	chr21:6438100-6438680;chr21:6439260-6439490
chr19:45395670-45396030	269	68.8089	1	360	TRUE	chr19:45395670-45396030
chr5:10102560-10103530	270	68.7387	2	970	TRUE	chr5:10102560-10102990;chr5:10103010-10103530
chr15:66686000-66686330	271	68.5644	1	330	TRUE	chr15:66686000-66686330
chr8:5165830-5170680	272	68.4646	2	4850	TRUE	chr8:5165830-5166410;chr8:5170060-5170680
chrX:50593920-50595200	273	68.2326	2	1280	TRUE	chrX:50593920-50594260;chrX:50594750-50595200
chr11:69703880-69704270	274	67.6645	1	390	TRUE	chr11:69703880-69704270
chr2:17543440-17544420	275	67.4891	2	980	TRUE	chr2:17543440-17543770;chr2:17543940-17544420
chr15:70631560-70634010	276	67.2072	3	2450	TRUE	chr15:70631560-70631990;chr15:70632930-70633470;chr15:70633680-70634010
chr11:66812310-66812840	277	67.157	1	530	TRUE	chr11:66812310-66812840
chr1:17547200-17552470	278	67.0808	2	5270	TRUE	chr1:17547200-17547700;chr1:17551820-17552470
chr7:158317450-158317900	279	66.4679	1	450	TRUE	chr7:158317450-158317900
chr3:187989790-187990290	280	66.1652	1	500	TRUE	chr3:187989790-187990290
chr6:139313230-139314230	281	66.0612	2	1000	FALSE	chr6:139313230-139313630;chr6:139313760-139314230
chr11:65891440-65891770	282	65.8793	1	330	FALSE	chr11:65891440-65891770
chr20:31905850-31906320	283	65.6983	1	470	FALSE	chr20:31905850-31906320
chr11:63528630-63529750	284	65.608	2	1120	FALSE	chr11:63528630-63529090;chr11:63529410-63529750
chr1:244735220-244736560	285	65.4091	2	1340	FALSE	chr1:244735220-244735770;chr1:244735980-244736560
chr11:126082480-126083220	286	65.0397	2	740	FALSE	chr11:126082480-126082880;chr11:126082900-126083220
chr14:61466080-61480070	287	65.0004	3	13990	FALSE	chr14:61466080-61466620;chr14:61470390-61470880;chr14:61479770-61480070
chr1:45327390-45327680	288	64.9179	1	290	FALSE	chr1:45327390-45327680
chr14:95362030-95362560	289	64.5492	1	530	FALSE	chr14:95362030-95362560
chr2:234676620-234677390	290	64.2198	2	770	FALSE	chr2:234676620-234676990;chr2:234677010-234677390
chrX:70969840-70970510	291	64.1913	2	670	FALSE	chrX:70969840-70970170;chrX:70970300-70970510
chr21:44548210-44549490	292	63.8604	2	1280	FALSE	chr21:44548210-44548540;chr21:44548660-44549490
chr3:124157690-124158780	293	63.7865	3	1090	FALSE	chr3:124157690-124157990;chr3:124158010-124158360;chr3:124158380-124158780
chr9:115472870-115475740	294	63.6847	2	2870	FALSE	chr9:115472870-115473770;chr9:115475560-115475740
chr1:243474180-243482850	295	63.6043	4	8670	FALSE	chr1:243474180-243474600;chr1:243474620-243474990;chr1:243482160-243482630;chr1:243482650-243482850
chr6:104958860-104959170	296	63.5413	1	310	FALSE	chr6:104958860-104959170
chr22:33896680-33897530	297	63.4557	1	850	FALSE	chr22:33896680-33897530
chr2:130896760-130897660	298	63.3845	3	900	FALSE	chr2:130896760-130897050;chr2:130897070-130897380;chr2:130897400-130897660
chr4:130767290-130769990	299	63.3197	3	2700	FALSE	chr4:130767290-130767840;chr4:130768900-130769280;chr4:130769540-130769990
chr19:50137210-50137420	300	63.2776	1	210	FALSE	chr19:50137210-50137420
chr10:123150570-123151910	301	63.2462	2	1340	FALSE	chr10:123150570-123151020;chr10:123151460-123151910
chr16:31528410-31529280	302	62.924	2	870	FALSE	chr16:31528410-31528660;chr16:31528680-31529280
chr4:145887290-145887750	303	62.9008	1	460	FALSE	chr4:145887290-145887750
chr15:67029730-67033990	304	62.7891	4	4260	FALSE	chr15:67029730-67030090;chr15:67030110-67030800;chr15:67033040-67033480;chr15:67033620-67033990
chr3:128006110-128007450	305	62.7533	2	1340	FALSE	chr3:128006110-128006860;chr3:128006960-128007450
chr20:32749820-32752490	306	62.7533	2	2670	FALSE	chr20:32749820-32750370;chr20:32751740-32752490
chr17:74284660-74285660	307	62.7524	2	1000	FALSE	chr17:74284660-74285010;chr17:74285210-74285660
chr5:129724250-129724940	308	62.2935	2	690	FALSE	chr5:129724250-129724600;chr5:129724620-129724940
chr9:92970140-92970700	309	61.8392	2	560	FALSE	chr9:92970140-92970320;chr9:92970340-92970700
chr11:71245670-71246520	310	61.7775	2	850	FALSE	chr11:71245670-71245870;chr11:71245890-71246520
chr1:204288180-204288630	311	61.6813	1	450	FALSE	chr1:204288180-204288630
chr10:104059160-104077840	312	61.6644	4	18680	FALSE	chr10:104059160-104059540;chr10:104067790-104068060;chr10:104076760-104077140;chr10:104077410-104077840
chr2:22970080-22971440	313	61.2841	3	1360	FALSE	chr2:22970080-22970710;chr2:22970730-22970940;chr2:22970960-22971440
chr8:55845060-55845430	314	61.2144	1	370	FALSE	chr8:55845060-55845430
chr12:124933100-124933480	315	61.1636	1	380	FALSE	chr12:124933100-124933480
chr2:44135330-44138210	316	61.029	2	2880	FALSE	chr2:44135330-44135860;chr2:44137920-44138210
chrX:41025780-41027850	317	60.9372	3	2070	FALSE	chrX:41025780-41026380;chrX:41026400-41026650;chrX:41027410-41027850
chr1:109239350-109239790	318	60.7803	1	440	FALSE	chr1:109239350-109239790
chr5:3100430-3107590	319	60.7639	4	7160	FALSE	chr5:3100430-3100960;chr5:3100980-3101400;chr5:3101420-3101720;chr5:3107120-3107590
chr19:31418990-31420580	320	60.7605	2	1590	FALSE	chr19:31418990-31419450;chr19:31420200-31420580
chr4:181949500-181950400	321	60.732	2	900	FALSE	chr4:181949500-181949850;chr4:181949870-181950400
chr4:24471670-24473770	322	60.6665	2	2100	FALSE	chr4:24471670-24472180;chr4:24473510-24473770
chr19:7788620-7800720	323	60.5264	3	12100	FALSE	chr19:7788620-7788850;chr19:7789390-7789850;chr19:7800150-7800720
chr11:77147770-77148390	324	60.0663	1	620	FALSE	chr11:77147770-77148390
chr5:81980220-81981000	325	60.0022	2	780	FALSE	chr5:81980220-81980680;chr5:81980740-81981000
chr2:729340-729790	326	59.9253	1	450	FALSE	chr2:729340-729790
chr1:224800380-224801110	327	59.6186	2	730	FALSE	chr1:224800380-224800700;chr1:224800720-224801110
chrX:39613520-39613930	328	59.388	1	410	FALSE	chrX:39613520-39613930
chr1:15508600-15509190	329	59.315	1	590	FALSE	chr1:15508600-15509190
chr2:108403360-108405160	330	59.1723	2	1800	FALSE	chr2:108403360-108404200;chr2:108404670-108405160
chr14:48260170-48260430	331	59.1492	1	260	FALSE	chr14:48260170-48260430
chr7:142365400-142365970	332	59.0872	1	570	FALSE	chr7:142365400-142365970
chr22:39212440-39213100	333	59.0821	1	660	FALSE	chr22:39212440-39213100
chr10:71269620-71270160	334	59.0499	1	540	FALSE	chr10:71269620-71270160
chr12:93591100-93591420	335	58.6995	1	320	FALSE	chr12:93591100-93591420
chr15:77510090-77511180	336	58.6059	2	1090	FALSE	chr15:77510090-77510680;chr15:77510700-77511180
chr1:207631330-207636030	337	58.1212	4	4700	FALSE	chr1:207631330-207631780;chr1:207633730-207634170;chr1:207635440-207635720;chr1:207635740-207636030
chr16:13357850-13358500	338	57.9921	2	650	FALSE	chr16:13357850-13358050;chr16:13358070-13358500
chr9:136550280-136550970	339	57.9276	1	690	FALSE	chr9:136550280-136550970
chr6:93829630-93830040	340	57.8052	1	410	FALSE	chr6:93829630-93830040
chr1:108947840-108948540	341	57.5154	2	700	FALSE	chr1:108947840-108948200;chr1:108948220-108948540
chr2:46704460-46705170	342	57.4639	1	710	FALSE	chr2:46704460-46705170
chr16:69072230-69090030	343	57.4559	4	17800	FALSE	chr16:69072230-69072810;chr16:69076240-69076620;chr16:69084290-69084680;chr16:69089500-69090030
chr6:148963870-148972910	344	57.3624	3	9040	FALSE	chr6:148963870-148964260;chr6:148969730-148970150;chr6:148972520-148972910
chr13:111845270-111846380	345	57.2412	2	1110	FALSE	chr13:111845270-111845800;chr13:111845910-111846380
chrX:103663690-103664790	346	57.1518	2	1100	FALSE	chrX:103663690-103664340;chrX:103664490-103664790
chr20:381690-382290	347	56.9798	1	600	FALSE	chr20:381690-382290
chr17:77785960-77790770	348	56.9045	3	4810	FALSE	chr17:77785960-77786360;chr17:77787050-77787470;chr17:77790210-77790770
chr12:103301910-103302610	349	56.8657	1	700	FALSE	chr12:103301910-103302610
chr1:54610090-54611270	350	56.7666	2	1180	FALSE	chr1:54610090-54610600;chr1:54610750-54611270
chr11:113242600-113243660	351	56.2534	2	1060	FALSE	chr11:113242600-113242890;chr11:113242910-113243660
chr18:11150160-11150660	352	56.0751	1	500	FALSE	chr18:11150160-11150660
chr3:128554680-128555890	353	55.9277	2	1210	FALSE	chr3:128554680-128555260;chr3:128555280-128555890
chr5:76426190-76426760	354	55.8831	1	570	FALSE	chr5:76426190-76426760
chr1:158103880-158104460	355	55.8107	1	580	FALSE	chr1:158103880-158104460
chr16:3170870-3171300	356	55.6428	1	430	FALSE	chr16:3170870-3171300
chr8:54881830-54882110	357	55.5878	1	280	FALSE	chr8:54881830-54882110
chr7:135561600-135563170	358	55.5189	2	1570	FALSE	chr7:135561600-135561950;chr7:135562780-135563170
chr13:94968130-94968380	359	55.4538	1	250	FALSE	chr13:94968130-94968380
chr5:123176130-123176400	360	55.3734	1	270	FALSE	chr5:123176130-123176400
chrX:111543770-111556480	361	55.2828	3	12710	FALSE	chrX:111543770-111544030;chrX:111549130-111549570;chrX:111555960-111556480
chr10:51074790-51083670	362	55.2793	2	8880	FALSE	chr10:51074790-51075180;chr10:51083300-51083670
chr2:128491760-128492910	363	54.9885	2	1150	FALSE	chr2:128491760-128492270;chr2:128492360-128492910
chr12:124141200-124147750	364	54.8732	3	6550	FALSE	chr12:124141200-124141320;chr12:124141340-124141820;chr12:124147460-124147750
chr6:35718450-35718810	365	54.6209	1	360	FALSE	chr6:35718450-35718810
chr5:2915130-2915440	366	54.6045	1	310	FALSE	chr5:2915130-2915440
chr1:232132530-232132920	367	54.2417	1	390	FALSE	chr1:232132530-232132920
chr19:35203010-35205740	368	54.241	2	2730	FALSE	chr19:35203010-35203730;chr19:35205320-35205740
chrX:114038190-114038770	369	54.1866	1	580	FALSE	chrX:114038190-114038770
chr2:203364410-203364750	370	54.0699	1	340	FALSE	chr2:203364410-203364750
chr4:188031960-188032580	371	53.9759	1	620	FALSE	chr4:188031960-188032580
chr11:109105960-109106880	372	53.9726	2	920	FALSE	chr11:109105960-109106250;chr11:109106270-109106880
chr1:38727600-38728520	373	53.5534	2	920	FALSE	chr1:38727600-38728040;chr1:38728230-38728520
chr19:42323480-42324270	374	53.4111	2	790	FALSE	chr19:42323480-42323940;chr19:42323960-42324270
chr4:8110210-8112320	375	53.394	2	2110	FALSE	chr4:8110210-8110800;chr4:8112060-8112320
chr14:97025650-97033090	376	53.2684	2	7440	FALSE	chr14:97025650-97026100;chr14:97032680-97033090
chr19:41089830-41090220	377	53.1428	1	390	FALSE	chr19:41089830-41090220
chr13:38624780-38625360	378	52.8828	1	580	FALSE	chr13:38624780-38625360
chr20:25356280-25357000	379	52.8381	1	720	FALSE	chr20:25356280-25357000
chr9:121518830-121519140	380	52.5757	1	310	FALSE	chr9:121518830-121519140
chr5:141806490-141812220	381	52.5131	3	5730	FALSE	chr5:141806490-141806950;chr5:141811430-141811840;chr5:141811860-141812220
chr14:93959270-93959760	382	52.4257	1	490	FALSE	chr14:93959270-93959760
chr9:111529480-111530300	383	52.3226	1	820	FALSE	chr9:111529480-111530300
chr1:7069920-7070420	384	52.1833	1	500	FALSE	chr1:7069920-7070420
chr16:56547030-56547670	385	52.0556	2	640	FALSE	chr16:56547030-56547390;chr16:56547410-56547670
chr12:65896110-65896410	386	51.9772	1	300	FALSE	chr12:65896110-65896410
chr10:100482200-100483080	387	51.8178	2	880	FALSE	chr10:100482200-100482620;chr10:100482640-100483080
chr20:58375310-58375620	388	51.6598	1	310	FALSE	chr20:58375310-58375620
chr14:99889180-99889870	389	51.6363	1	690	FALSE	chr14:99889180-99889870
chr5:147776140-147781270	390	51.5979	2	5130	FALSE	chr5:147776140-147776440;chr5:147780940-147781270
chrX:129090190-129091420	391	51.4663	2	1230	FALSE	chrX:129090190-129090510;chrX:129090970-129091420
chr13:51646060-51646780	392	51.4567	2	720	FALSE	chr13:51646060-51646240;chr13:51646260-51646780
chr6:167244390-167245430	393	51.2463	2	1040	FALSE	chr6:167244390-167244870;chr6:167244970-167245430
chr12:113860930-113861330	394	51.1598	1	400	FALSE	chr12:113860930-113861330
chr2:234548950-234549150	395	51.0532	1	200	FALSE	chr2:234548950-234549150
chr2:230902530-230903020	396	51.0375	1	490	FALSE	chr2:230902530-230903020
chr1:81238230-81245740	397	50.8886	2	7510	FALSE	chr1:81238230-81238660;chr1:81245170-81245740
chr14:76329540-76330370	398	50.8786	1	830	FALSE	chr14:76329540-76330370
chr15:101077820-101078450	399	50.8732	1	630	FALSE	chr15:101077820-101078450
chr3:46599510-46600190	400	50.7317	1	680	FALSE	chr3:46599510-46600190
chrX:13488170-13488590	401	50.5202	1	420	FALSE	chrX:13488170-13488590
chr18:60066520-60068010	402	50.5015	2	1490	FALSE	chr18:60066520-60066860;chr18:60067330-60068010
chr15:77738700-77740040	403	50.4651	2	1340	FALSE	chr15:77738700-77739120;chr15:77739490-77740040
chr1:94660810-94661690	404	50.4625	2	880	FALSE	chr1:94660810-94661350;chr1:94661370-94661690
chr11:72411660-72418360	405	50.427	2	6700	FALSE	chr11:72411660-72411950;chr11:72417760-72418360
chr2:156630660-156631530	406	50.4045	2	870	FALSE	chr2:156630660-156631050;chr2:156631070-156631530
chr1:63330350-63331080	407	50.2443	1	730	FALSE	chr1:63330350-63331080
chr21:41477380-41478710	408	50.2391	2	1330	FALSE	chr21:41477380-41477790;chr21:41477810-41478710
chr8:65219460-65219690	409	50.1369	1	230	FALSE	chr8:65219460-65219690
chr7:105773010-105773370	410	50.0339	1	360	FALSE	chr7:105773010-105773370
chr14:89428810-89441010	411	49.9211	2	12200	FALSE	chr14:89428810-89429140;chr14:89440750-89441010
chr3:8498930-8499640	412	49.8866	2	710	FALSE	chr3:8498930-8499150;chr3:8499170-8499640
chr15:39887180-39887880	413	49.6427	1	700	FALSE	chr15:39887180-39887880
chr7:74661030-74661440	414	49.5856	1	410	FALSE	chr7:74661030-74661440
chr8:70060840-70069710	415	49.4971	2	8870	FALSE	chr8:70060840-70061140;chr8:70069340-70069710
chr5:142235790-142236760	416	49.4912	2	970	FALSE	chr5:142235790-142236200;chr5:142236390-142236760
chr20:60693570-60694160	417	49.3672	1	590	FALSE	chr20:60693570-60694160
chr17:6238270-6238930	418	49.3203	2	660	FALSE	chr17:6238270-6238450;chr17:6238470-6238930
chr2:238096490-238096940	419	49.288	1	450	FALSE	chr2:238096490-238096940
chr6:157552120-157553390	420	49.149	2	1270	FALSE	chr6:157552120-157552810;chr6:157553060-157553390
chr16:22859770-22860450	421	49.0549	1	680	FALSE	chr16:22859770-22860450
chr17:7703510-7704050	422	49.017	1	540	FALSE	chr17:7703510-7704050
chr2:8193620-8194080	423	48.8319	1	460	FALSE	chr2:8193620-8194080
chr4:41327660-41328190	424	48.6885	1	530	FALSE	chr4:41327660-41328190
chr5:178555480-178556240	425	48.6726	1	760	FALSE	chr5:178555480-178556240
chr2:148813570-148814010	426	48.6451	1	440	FALSE	chr2:148813570-148814010
chr1:146019160-146019880	427	48.3043	1	720	FALSE	chr1:146019160-146019880
chr7:157840750-157842340	428	48.2322	3	1590	FALSE	chr7:157840750-157841300;chr7:157841380-157841780;chr7:157841800-157842340
chr19:9966530-9967180	429	47.6557	1	650	FALSE	chr19:9966530-9967180
chr19:12873780-12874360	430	47.6226	1	580	FALSE	chr19:12873780-12874360
chr3:9351700-9352100	431	47.617	1	400	FALSE	chr3:9351700-9352100
chr1:43006920-43008100	432	47.6147	2	1180	FALSE	chr1:43006920-43007160;chr1:43007800-43008100
chr11:27628970-27629600	433	47.5968	1	630	FALSE	chr11:27628970-27629600
chrX:113989570-113992160	434	47.5917	2	2590	FALSE	chrX:113989570-113990050;chrX:113991800-113992160
chr4:64729530-64738330	435	47.4457	3	8800	FALSE	chr4:64729530-64730100;chr4:64737770-64737920;chr4:64737940-64738330
chr13:99969740-99970150	436	47.4336	1	410	FALSE	chr13:99969740-99970150
chr20:1805210-1819300	437	47.3416	3	14090	FALSE	chr20:1805210-1805470;chr20:1811550-1812240;chr20:1818910-1819300
chr3:138949040-138950590	438	47.3118	2	1550	FALSE	chr3:138949040-138949590;chr3:138950160-138950590
chr9:98218780-98219510	439	47.154	1	730	FALSE	chr9:98218780-98219510
chr22:44331040-44331690	440	46.9979	1	650	FALSE	chr22:44331040-44331690
chr2:180058980-180059510	441	46.9929	1	530	FALSE	chr2:180058980-180059510
chr1:12629210-12635320	442	46.7592	2	6110	FALSE	chr1:12629210-12630050;chr1:12635000-12635320
chr17:57016070-57018220	443	46.7383	2	2150	FALSE	chr17:57016070-57016550;chr17:57017710-57018220
chr21:37816960-37817250	444	46.7152	1	290	FALSE	chr21:37816960-37817250
chr17:259440-260120	445	46.7004	1	680	FALSE	chr17:259440-260120
chr6:37071920-37078300	446	46.5295	2	6380	FALSE	chr6:37071920-37072460;chr6:37077750-37078300
chr21:36710050-36710810	447	46.4367	2	760	FALSE	chr21:36710050-36710470;chr21:36710490-36710810
chr17:9956710-9957170	448	46.3396	1	460	FALSE	chr17:9956710-9957170
chr3:10226320-10226750	449	46.1344	1	430	FALSE	chr3:10226320-10226750
chr18:51017100-51018100	450	46.0498	2	1000	FALSE	chr18:51017100-51017490;chr18:51017510-51018100
chr2:62465830-62467320	451	46.0347	2	1490	FALSE	chr2:62465830-62466380;chr2:62466880-62467320
chr1:54464460-54465210	452	45.8771	2	750	FALSE	chr1:54464460-54464890;chr1:54464910-54465210
chr1:235648820-235649190	453	45.8298	1	370	FALSE	chr1:235648820-235649190
chr6:76561640-76561870	454	45.699	1	230	FALSE	chr6:76561640-76561870
chr18:57353870-57354290	455	45.6949	1	420	FALSE	chr18:57353870-57354290
chr17:75171780-75172130	456	45.6924	1	350	FALSE	chr17:75171780-75172130
chr2:209817610-209818240	457	45.6564	1	630	FALSE	chr2:209817610-209818240
chr5:25438930-25439320	458	45.5168	1	390	FALSE	chr5:25438930-25439320
chr16:56662430-56674210	459	45.5103	3	11780	FALSE	chr16:56662430-56662820;chr16:56663010-56663410;chr16:56673980-56674210
chr3:112416400-112418670	460	45.4477	2	2270	FALSE	chr3:112416400-112416980;chr3:112418280-112418670
chr6:40183930-40184490	461	45.3459	1	560	FALSE	chr6:40183930-40184490
chr15:89468810-89469700	462	45.2544	2	890	FALSE	chr15:89468810-89469350;chr15:89469370-89469700
chr1:12713660-12718000	463	45.1707	2	4340	FALSE	chr1:12713660-12714060;chr1:12717240-12718000
chr19:40848510-40848890	464	44.9478	1	380	FALSE	chr19:40848510-40848890
chrX:72052610-72055450	465	44.9464	3	2840	FALSE	chrX:72052610-72052810;chrX:72052830-72053200;chrX:72055210-72055450
chr21:39535840-39538190	466	44.9005	2	2350	FALSE	chr21:39535840-39536340;chr21:39537640-39538190
chr9:136051760-136052110	467	44.7899	1	350	FALSE	chr9:136051760-136052110
chr5:156798230-156804540	468	44.7899	3	6310	FALSE	chr5:156798230-156798550;chr5:156802520-156802780;chr5:156804170-156804540
chr6:29639810-29640160	469	44.7763	1	350	FALSE	chr6:29639810-29640160
chr12:13088400-13088930	470	44.6244	1	530	FALSE	chr12:13088400-13088930
chr4:17003470-17004590	471	44.5541	2	1120	FALSE	chr4:17003470-17004060;chr4:17004080-17004590
chr3:61871850-61872590	472	44.5452	1	740	FALSE	chr3:61871850-61872590
chr13:33490180-33490810	473	44.5221	1	630	FALSE	chr13:33490180-33490810
chr5:88388280-88388750	474	44.4096	1	470	FALSE	chr5:88388280-88388750
chr5:154721490-154722050	475	44.3412	1	560	FALSE	chr5:154721490-154722050
chr15:62849850-62850300	476	44.3132	1	450	FALSE	chr15:62849850-62850300
chr20:38342250-38342580	477	44.251	1	330	FALSE	chr20:38342250-38342580
chr13:28438460-28439050	478	44.1536	1	590	FALSE	chr13:28438460-28439050
chr13:84654710-84655330	479	44.1509	1	620	FALSE	chr13:84654710-84655330
chr12:129997170-129997750	480	44.1167	1	580	FALSE	chr12:129997170-129997750
chr12:80684080-80684510	481	43.9931	1	430	FALSE	chr12:80684080-80684510
chr9:111868480-111868880	482	43.9443	1	400	FALSE	chr9:111868480-111868880
chr1:32248460-32248950	483	43.9246	1	490	FALSE	chr1:32248460-32248950
chr17:489090-492820	484	43.9157	2	3730	FALSE	chr17:489090-489740;chr17:492320-492820
chrX:150506470-150506920	485	43.7692	1	450	FALSE	chrX:150506470-150506920
chr15:73786620-73786960	486	43.6855	1	340	FALSE	chr15:73786620-73786960
chr12:51820340-51820750	487	43.6513	1	410	FALSE	chr12:51820340-51820750
chr8:74081760-74082150	488	43.6231	1	390	FALSE	chr8:74081760-74082150
chr8:64370260-64373890	489	43.4508	2	3630	FALSE	chr8:64370260-64370680;chr8:64373560-64373890
chr15:34892930-34893660	490	43.2899	1	730	FALSE	chr15:34892930-34893660
chr6:159830820-159831470	491	43.15	1	650	FALSE	chr6:159830820-159831470
chr14:76948510-76949000	492	43.1394	1	490	FALSE	chr14:76948510-76949000
chr6:131952950-131953380	493	43.0602	1	430	FALSE	chr6:131952950-131953380
chr5:399750-400500	494	42.9837	1	750	FALSE	chr5:399750-400500
chr12:131989990-131990610	495	42.9505	1	620	FALSE	chr12:131989990-131990610
chr12:50387940-50388510	496	42.8169	1	570	FALSE	chr12:50387940-50388510
chr13:23449280-23449840	497	42.8091	1	560	FALSE	chr13:23449280-23449840
chr10:87626140-87626820	498	42.8002	1	680	FALSE	chr10:87626140-87626820
chr1:63780670-63783410	499	42.7838	2	2740	FALSE	chr1:63780670-63781000;chr1:63783060-63783410
chr4:185306120-185319230	500	42.7583	2	13110	FALSE	chr4:185306120-185306630;chr4:185318560-185319230
chr8:71680920-71681300	501	42.6312	1	380	FALSE	chr8:71680920-71681300
chr6:40285530-40289300	502	42.3843	3	3770	FALSE	chr6:40285530-40285880;chr6:40285900-40286460;chr6:40288930-40289300
chr8:9263310-9268740	503	42.3625	2	5430	FALSE	chr8:9263310-9263700;chr8:9268400-9268740
chr14:25756590-25757410	504	42.2788	1	820	FALSE	chr14:25756590-25757410
chr20:63027710-63033540	505	42.2726	3	5830	FALSE	chr20:63027710-63028170;chr20:63032780-63033200;chr20:63033220-63033540
chr6:33432020-33434200	506	42.1235	2	2180	FALSE	chr6:33432020-33432510;chr6:33433810-33434200
chr1:220818490-220818910	507	42.1005	1	420	FALSE	chr1:220818490-220818910
chr2:43140350-43140880	508	42.0662	1	530	FALSE	chr2:43140350-43140880
chr6:3075130-3075670	509	42.012	1	540	FALSE	chr6:3075130-3075670
chr7:150973900-150989210	510	41.9947	3	15310	FALSE	chr7:150973900-150974370;chr7:150977640-150977890;chr7:150988790-150989210
chr6:73348420-73350150	511	41.956	3	1730	FALSE	chr6:73348420-73348940;chr6:73348960-73349150;chr6:73349410-73350150
chr12:95545700-95546440	512	41.9337	1	740	FALSE	chr12:95545700-95546440
chr10:96449910-96451230	513	41.9043	3	1320	FALSE	chr10:96449910-96450650;chr10:96450670-96450870;chr10:96450890-96451230
chr5:16740710-16741310	514	41.6696	1	600	FALSE	chr5:16740710-16741310
chr1:181969690-181970900	515	41.6434	2	1210	FALSE	chr1:181969690-181970420;chr1:181970470-181970900
chr7:138167790-138168180	516	41.6046	1	390	FALSE	chr7:138167790-138168180
chr5:168269190-168269770	517	41.524	1	580	FALSE	chr5:168269190-168269770
chr19:54420900-54421220	518	41.3317	1	320	FALSE	chr19:54420900-54421220
chr17:34424510-34425070	519	41.267	1	560	FALSE	chr17:34424510-34425070
chr9:23849350-23850570	520	41.2353	2	1220	FALSE	chr9:23849350-23849610;chr9:23850330-23850570
chr11:416240-416610	521	41.2253	1	370	FALSE	chr11:416240-416610
chr6:26304790-26305170	522	41.1241	1	380	FALSE	chr6:26304790-26305170
chr2:203721830-203722380	523	40.966	1	550	FALSE	chr2:203721830-203722380
chr21:43046510-43046950	524	40.9602	1	440	FALSE	chr21:43046510-43046950
chr14:51800660-51801000	525	40.9397	1	340	FALSE	chr14:51800660-51801000
chr2:169777770-169778260	526	40.8517	1	490	FALSE	chr2:169777770-169778260
chr1:54310150-54310300	527	40.823	1	150	FALSE	chr1:54310150-54310300
chr2:100411810-100412410	528	40.8108	1	600	FALSE	chr2:100411810-100412410
chrX:112536390-112537060	529	40.7526	1	670	FALSE	chrX:112536390-112537060
chr8:38625780-38626470	530	40.7074	1	690	FALSE	chr8:38625780-38626470
chr6:99335020-99347700	531	40.6902	2	12680	FALSE	chr6:99335020-99335710;chr6:99347430-99347700
chr7:43291200-43292230	532	40.6259	2	1030	FALSE	chr7:43291200-43291440;chr7:43291860-43292230
chr17:6752400-6753910	533	40.6148	3	1510	FALSE	chr17:6752400-6752890;chr17:6752910-6753550;chr17:6753570-6753910
chr5:141758170-141758950	534	40.491	2	780	FALSE	chr5:141758170-141758590;chr5:141758610-141758950
chr3:112302690-112303010	535	40.3826	1	320	FALSE	chr3:112302690-112303010
chr17:47991570-48004550	536	40.3014	3	12980	FALSE	chr17:47991570-47991950;chr17:48003850-48004200;chr17:48004220-48004550
chr15:31148170-31151310	537	40.2839	2	3140	FALSE	chr15:31148170-31148680;chr15:31150790-31151310
chr14:23161310-23161750	538	40.1697	1	440	FALSE	chr14:23161310-23161750
chr10:98173320-98173620	539	40.144	1	300	FALSE	chr10:98173320-98173620
chr4:53476560-53477430	540	40.0583	1	870	FALSE	chr4:53476560-53477430
chr12:4203730-4204470	541	40.0394	1	740	FALSE	chr12:4203730-4204470
chr18:62323420-62323910	542	40.0244	1	490	FALSE	chr18:62323420-62323910
chr8:102927350-102931040	543	40.0224	2	3690	FALSE	chr8:102927350-102927950;chr8:102930830-102931040
chr3:171457080-171459160	544	39.9843	2	2080	FALSE	chr3:171457080-171457600;chr3:171458740-171459160
chr20:37397110-37397650	545	39.9323	1	540	FALSE	chr20:37397110-37397650
chr12:59322320-59322630	546	39.8355	1	310	FALSE	chr12:59322320-59322630
chr3:66495490-66495880	547	39.7031	1	390	FALSE	chr3:66495490-66495880
chr17:48818380-48818950	548	39.6307	1	570	FALSE	chr17:48818380-48818950
chr7:134129430-134141630	549	39.6109	2	12200	FALSE	chr7:134129430-134130520;chr7:134141060-134141630
chr17:72476010-72476580	550	39.5908	2	570	FALSE	chr17:72476010-72476320;chr17:72476340-72476580
chr4:75704990-75705630	551	39.5851	2	640	FALSE	chr4:75704990-75705150;chr4:75705170-75705630
chr10:6581790-6582260	552	39.5568	1	470	FALSE	chr10:6581790-6582260
chr11:128784370-128784870	553	39.5185	1	500	FALSE	chr11:128784370-128784870
chr20:1427250-1428120	554	39.5015	1	870	FALSE	chr20:1427250-1428120
chr20:61192910-61194060	555	39.4783	2	1150	FALSE	chr20:61192910-61193440;chr20:61193600-61194060
chr9:120873080-120873880	556	39.3844	2	800	FALSE	chr9:120873080-120873300;chr9:120873360-120873880
chr3:183518740-183519260	557	39.2622	1	520	FALSE	chr3:183518740-183519260
chr12:120668870-120669460	558	39.2532	2	590	FALSE	chr12:120668870-120669250;chr12:120669270-120669460
chr20:3777550-3777910	559	39.2028	1	360	FALSE	chr20:3777550-3777910
chr1:42962680-42963140	560	39.1093	1	460	FALSE	chr1:42962680-42963140
chr15:65974040-65974460	561	39.055	1	420	FALSE	chr15:65974040-65974460
chr16:88381770-88383420	562	39.0263	2	1650	FALSE	chr16:88381770-88382080;chr16:88382650-88383420
chrX:71191170-71191640	563	38.9832	1	470	FALSE	chrX:71191170-71191640
chr18:51417760-51418500	564	38.9596	2	740	FALSE	chr18:51417760-51418010;chr18:51418030-51418500
chr19:7325970-7326440	565	38.8786	1	470	FALSE	chr19:7325970-7326440
chr10:23280440-23281360	566	38.7728	2	920	FALSE	chr10:23280440-23280900;chr10:23281060-23281360
chr6:117951750-117952270	567	38.6808	1	520	FALSE	chr6:117951750-117952270
chr10:89086590-89087630	568	38.6776	2	1040	FALSE	chr10:89086590-89087150;chr10:89087310-89087630
chr2:60453120-60453730	569	38.6499	1	610	FALSE	chr2:60453120-60453730
chrX:114906590-114907630	570	38.6433	2	1040	FALSE	chrX:114906590-114907080;chrX:114907100-114907630
chr15:71363470-71364420	571	38.6318	2	950	FALSE	chr15:71363470-71363960;chr15:71364000-71364420
chr22:33844270-33851030	572	38.5313	2	6760	FALSE	chr22:33844270-33844530;chr22:33850580-33851030
chr9:69090040-69090580	573	38.4297	1	540	FALSE	chr9:69090040-69090580
chr12:117111230-117111970	574	38.3608	1	740	FALSE	chr12:117111230-117111970
chr1:156668550-156668880	575	38.3379	1	330	FALSE	chr1:156668550-156668880
chr1:236129050-236129850	576	38.3369	2	800	FALSE	chr1:236129050-236129490;chr1:236129510-236129850
chr15:40155120-40155720	577	38.3271	1	600	FALSE	chr15:40155120-40155720
chr5:178826320-178826600	578	38.3182	1	280	FALSE	chr5:178826320-178826600
chr18:68220430-68220910	579	38.2544	1	480	FALSE	chr18:68220430-68220910
chr16:50458220-50459310	580	38.1418	2	1090	FALSE	chr16:50458220-50458720;chr16:50458740-50459310
chr1:34167560-34168000	581	38.1017	1	440	FALSE	chr1:34167560-34168000
chr7:122329040-122329950	582	38.0851	1	910	FALSE	chr7:122329040-122329950
chrX:97639480-97640050	583	38.0672	1	570	FALSE	chrX:97639480-97640050
chr8:61823340-61823930	584	38.0138	1	590	FALSE	chr8:61823340-61823930
chr1:209375740-209384470	585	37.9419	2	8730	FALSE	chr1:209375740-209375990;chr1:209383790-209384470
chr3:75254510-75255130	586	37.8909	1	620	FALSE	chr3:75254510-75255130
chr8:27608520-27609010	587	37.8536	1	490	FALSE	chr8:27608520-27609010
chr17:79949780-79950200	588	37.8176	1	420	FALSE	chr17:79949780-79950200
chr10:13390710-13400820	589	37.8039	3	10110	FALSE	chr10:13390710-13391010;chr10:13391120-13391540;chr10:13400580-13400820
chr2:209613990-209615390	590	37.7545	2	1400	FALSE	chr2:209613990-209614330;chr2:209614870-209615390
chr11:59095260-59095510	591	37.7527	1	250	FALSE	chr11:59095260-59095510
chr6:114420860-114421450	592	37.6661	1	590	FALSE	chr6:114420860-114421450
chr12:131773900-131774490	593	37.6404	1	590	FALSE	chr12:131773900-131774490
chr10:99849650-99850820	594	37.6344	3	1170	FALSE	chr10:99849650-99849950;chr10:99849970-99850440;chr10:99850460-99850820
chr5:5520980-5522780	595	37.4258	2	1800	FALSE	chr5:5520980-5521410;chr5:5522260-5522780
chr2:47696070-47696600	596	37.424	1	530	FALSE	chr2:47696070-47696600
chr7:129776390-129776750	597	37.3731	1	360	FALSE	chr7:129776390-129776750
chr9:69122780-69123090	598	37.3682	1	310	FALSE	chr9:69122780-69123090
chr3:9500360-9500860	599	37.3087	1	500	FALSE	chr3:9500360-9500860
chr5:62075140-62075480	600	37.2745	1	340	FALSE	chr5:62075140-62075480
chr16:24382750-24383490	601	37.2732	1	740	FALSE	chr16:24382750-24383490
chr11:19817500-19818280	602	37.1989	2	780	FALSE	chr11:19817500-19817890;chr11:19817910-19818280
chr11:128582810-128586220	603	37.1485	2	3410	FALSE	chr11:128582810-128583380;chr11:128585910-128586220
chr7:94330-101900	604	37.1036	3	7570	FALSE	chr7:94330-94790;chr7:96820-97270;chr7:101260-101900
chr13:77853720-77854090	605	37.0819	1	370	FALSE	chr13:77853720-77854090
chr6:134267910-134268560	606	37.0499	1	650	FALSE	chr6:134267910-134268560
chr16:71707120-71707600	607	36.9999	1	480	FALSE	chr16:71707120-71707600
chr17:67751520-67751970	608	36.9564	1	450	FALSE	chr17:67751520-67751970
chr8:10335580-10337110	609	36.9484	2	1530	FALSE	chr8:10335580-10335940;chr8:10336780-10337110
chr9:28970030-28970620	610	36.9428	1	590	FALSE	chr9:28970030-28970620
chr11:120555100-120555880	611	36.9166	1	780	FALSE	chr11:120555100-120555880
chr12:118537650-118537900	612	36.8632	1	250	FALSE	chr12:118537650-118537900
chr8:47821760-47822590	613	36.854	2	830	FALSE	chr8:47821760-47822210;chr8:47822230-47822590
chr2:158744860-158746070	614	36.8054	2	1210	FALSE	chr2:158744860-158745310;chr2:158745700-158746070
chr3:50817500-50818080	615	36.7899	2	580	FALSE	chr3:50817500-50817830;chr3:50817850-50818080
chr9:77584660-77585620	616	36.7483	2	960	FALSE	chr9:77584660-77585050;chr9:77585070-77585620
chr20:45765990-45766600	617	36.6742	1	610	FALSE	chr20:45765990-45766600
chr2:85247680-85248050	618	36.671	1	370	FALSE	chr2:85247680-85248050
chr8:67368910-67369370	619	36.667	1	460	FALSE	chr8:67368910-67369370
chr8:19940200-19940640	620	36.6617	1	440	FALSE	chr8:19940200-19940640
chr11:17012320-17012580	621	36.6485	1	260	FALSE	chr11:17012320-17012580
chr12:107609850-107610690	622	36.6334	2	840	FALSE	chr12:107609850-107610240;chr12:107610260-107610690
chr9:37251560-37251990	623	36.5886	1	430	FALSE	chr9:37251560-37251990
chr9:105403820-105404320	624	36.5485	1	500	FALSE	chr9:105403820-105404320
chr1:61005510-61006070	625	36.542	1	560	FALSE	chr1:61005510-61006070
chr19:46710670-46710970	626	36.4589	1	300	FALSE	chr19:46710670-46710970
chr10:112182840-112183060	627	36.4235	1	220	FALSE	chr10:112182840-112183060
chr4:139239360-139241920	628	36.3586	2	2560	FALSE	chr4:139239360-139239730;chr4:139241400-139241920
chr3:36381110-36381890	629	36.3492	2	780	FALSE	chr3:36381110-36381420;chr3:36381440-36381890
chrX:113928970-113929540	630	36.3259	1	570	FALSE	chrX:113928970-113929540
chr2:12083080-12096810	631	36.3207	3	13730	FALSE	chr2:12083080-12083540;chr2:12083560-12083900;chr2:12096370-12096810
chr19:43315840-43317480	632	36.2897	3	1640	FALSE	chr19:43315840-43316220;chr19:43316710-43317100;chr19:43317160-43317480
chr11:6587200-6587540	633	36.2843	1	340	FALSE	chr11:6587200-6587540
chr1:59079620-59084720	634	36.1141	2	5100	FALSE	chr1:59079620-59079940;chr1:59083920-59084720
chr11:8839440-8840310	635	36.1093	2	870	FALSE	chr11:8839440-8839840;chr11:8839860-8840310
chr8:125414990-125416230	636	36.0513	2	1240	FALSE	chr8:125414990-125415400;chr8:125415820-125416230
chr2:119156150-119157420	637	36.0236	2	1270	FALSE	chr2:119156150-119156490;chr2:119156960-119157420
chr18:35827420-35827900	638	35.9833	1	480	FALSE	chr18:35827420-35827900
chr6:113564530-113565260	639	35.9624	1	730	FALSE	chr6:113564530-113565260
chr16:67965920-67966560	640	35.9432	1	640	FALSE	chr16:67965920-67966560
chr6:90490080-90494780	641	35.9196	2	4700	FALSE	chr6:90490080-90490480;chr6:90494170-90494780
chr8:42736870-42745990	642	35.7856	3	9120	FALSE	chr8:42736870-42737360;chr8:42739530-42740030;chr8:42745620-42745990
chr2:101533720-101534600	643	35.6921	2	880	FALSE	chr2:101533720-101534170;chr2:101534190-101534600
chrX:46649360-46649900	644	35.6888	1	540	FALSE	chrX:46649360-46649900
chr6:12992430-12993150	645	35.6751	1	720	FALSE	chr6:12992430-12993150
chr1:18233120-18233990	646	35.6481	2	870	FALSE	chr1:18233120-18233500;chr1:18233520-18233990
chrX:98522850-98524640	647	35.6472	3	1790	FALSE	chrX:98522850-98523160;chrX:98523180-98523450;chrX:98524160-98524640
chr4:7323910-7324470	648	35.6063	1	560	FALSE	chr4:7323910-7324470
chr8:33127330-33130080	649	35.5384	2	2750	FALSE	chr8:33127330-33127650;chr8:33129240-33130080
chr15:90400800-90401260	650	35.4965	1	460	FALSE	chr15:90400800-90401260
chr1:157111530-157113950	651	35.4096	2	2420	FALSE	chr1:157111530-157111970;chr1:157113590-157113950
chr3:49869140-49869600	652	35.4019	1	460	FALSE	chr3:49869140-49869600
chr6:3939000-3939670	653	35.3333	1	670	FALSE	chr6:3939000-3939670
chrX:115887860-115888180	654	35.2868	1	320	FALSE	chrX:115887860-115888180
chr16:67423920-67424530	655	35.2738	1	610	FALSE	chr16:67423920-67424530
chr3:135503850-135504260	656	35.2529	1	410	FALSE	chr3:135503850-135504260
chr22:17233660-17235530	657	35.1088	2	1870	FALSE	chr22:17233660-17234000;chr22:17235160-17235530
chr2:168550610-168551040	658	35.0732	1	430	FALSE	chr2:168550610-168551040
chr15:76151510-76152210	659	35.0454	1	700	FALSE	chr15:76151510-76152210
chr9:105162200-105162570	660	35.0451	1	370	FALSE	chr9:105162200-105162570
chr21:25539010-25539520	661	34.9917	1	510	FALSE	chr21:25539010-25539520
chr9:16708270-16711190	662	34.9712	2	2920	FALSE	chr9:16708270-16708930;chr9:16710810-16711190
chr3:117398210-117400220	663	34.9331	2	2010	FALSE	chr3:117398210-117398340;chr3:117399800-117400220
chr18:11829560-11829920	664	34.9301	1	360	FALSE	chr18:11829560-11829920
chrX:10040570-10050880	665	34.8848	2	10310	FALSE	chrX:10040570-10041010;chrX:10050540-10050880
chr16:24346770-24347220	666	34.7902	1	450	FALSE	chr16:24346770-24347220
chr12:96522260-96522640	667	34.7285	1	380	FALSE	chr12:96522260-96522640
chr21:8219710-8220010	668	34.678	1	300	FALSE	chr21:8219710-8220010
chr2:1606380-1618140	669	34.6776	3	11760	FALSE	chr2:1606380-1606660;chr2:1613570-1614150;chr2:1617640-1618140
chr21:42959640-42960140	670	34.5597	1	500	FALSE	chr21:42959640-42960140
chr13:55001020-55001400	671	34.5517	1	380	FALSE	chr13:55001020-55001400
chr8:90579450-90581400	672	34.4111	2	1950	FALSE	chr8:90579450-90579820;chr8:90580940-90581400
chr5:63958590-63959640	673	34.3828	2	1050	FALSE	chr5:63958590-63959140;chr5:63959160-63959640
chr8:23979040-23980460	674	34.3738	2	1420	FALSE	chr8:23979040-23979330;chr8:23979810-23980460
chr3:106913540-106913960	675	34.3248	1	420	FALSE	chr3:106913540-106913960
chr11:120526980-120527780	676	34.3206	1	800	FALSE	chr11:120526980-120527780
chr19:51140540-51141030	677	34.2986	1	490	FALSE	chr19:51140540-51141030
chr11:121406270-121406890	678	34.0979	1	620	FALSE	chr11:121406270-121406890
chr6:114362220-114363260	679	34.0761	2	1040	FALSE	chr6:114362220-114362530;chr6:114362900-114363260
chrX:8730840-8731410	680	34.0035	1	570	FALSE	chrX:8730840-8731410
chr10:71344420-71345020	681	34.0004	1	600	FALSE	chr10:71344420-71345020
chr15:43928030-43928600	682	33.9658	1	570	FALSE	chr15:43928030-43928600
chr2:128644210-128645820	683	33.9063	2	1610	FALSE	chr2:128644210-128644590;chr2:128645520-128645820
chr1:236142750-236143420	684	33.8262	1	670	FALSE	chr1:236142750-236143420
chr18:55779780-55780240	685	33.7742	1	460	FALSE	chr18:55779780-55780240
chr11:111561910-111562350	686	33.7394	1	440	FALSE	chr11:111561910-111562350
chr13:55652560-55660970	687	33.6903	2	8410	FALSE	chr13:55652560-55652890;chr13:55660370-55660970
chr1:76501610-76503740	688	33.6685	2	2130	FALSE	chr1:76501610-76502110;chr1:76503150-76503740
chr11:14339890-14340250	689	33.6563	1	360	FALSE	chr11:14339890-14340250
chr9:92055580-92056070	690	33.602	1	490	FALSE	chr9:92055580-92056070
chr1:11499570-11500450	691	33.5423	2	880	FALSE	chr1:11499570-11499890;chr1:11499980-11500450
chr2:209145690-209146300	692	33.5253	1	610	FALSE	chr2:209145690-209146300
chr1:20291390-20292290	693	33.476	2	900	FALSE	chr1:20291390-20291830;chr1:20291850-20292290
chr4:128678140-128683380	694	33.4586	2	5240	FALSE	chr4:128678140-128678590;chr4:128682820-128683380
chr5:14341800-14342710	695	33.3802	2	910	FALSE	chr5:14341800-14342210;chr5:14342270-14342710
chr10:9510260-9511040	696	33.3594	2	780	FALSE	chr10:9510260-9510590;chr10:9510610-9511040
chr5:178356240-178357440	697	33.3341	3	1200	FALSE	chr5:178356240-178356500;chr5:178356520-178356690;chr5:178357120-178357440
chr20:1309020-1309780	698	33.2968	2	760	FALSE	chr20:1309020-1309380;chr20:1309400-1309780
chr5:7347320-7347660	699	33.2779	1	340	FALSE	chr5:7347320-7347660
chr13:42574730-42575420	700	33.2772	2	690	FALSE	chr13:42574730-42575080;chr13:42575100-42575420
chr11:128936420-128936990	701	33.1857	1	570	FALSE	chr11:128936420-128936990
chr1:114892340-114902160	702	33.1473	2	9820	FALSE	chr1:114892340-114892940;chr1:114901670-114902160
chr2:38778470-38784970	703	33.1432	2	6500	FALSE	chr2:38778470-38779030;chr2:38783950-38784970
chr11:22340800-22343760	704	33.1369	2	2960	FALSE	chr11:22340800-22341310;chr11:22343520-22343760
chr13:35988020-35989150	705	33.1018	2	1130	FALSE	chr13:35988020-35988290;chr13:35988880-35989150
chr14:76113790-76114200	706	33.0863	1	410	FALSE	chr14:76113790-76114200
chr7:137886160-137899620	707	32.9326	2	13460	FALSE	chr7:137886160-137886550;chr7:137898940-137899620
chr18:32010080-32010580	708	32.8966	1	500	FALSE	chr18:32010080-32010580
chr9:97168100-97168600	709	32.8925	1	500	FALSE	chr9:97168100-97168600
chr3:118478680-118480170	710	32.8747	2	1490	FALSE	chr3:118478680-118479350;chr3:118479800-118480170
chr2:119195830-119196890	711	32.8609	2	1060	FALSE	chr2:119195830-119196350;chr2:119196470-119196890
chr4:175776070-175776470	712	32.8446	1	400	FALSE	chr4:175776070-175776470
chr20:5270640-5271060	713	32.8047	1	420	FALSE	chr20:5270640-5271060
chr7:128701300-128701670	714	32.796	1	370	FALSE	chr7:128701300-128701670
chr17:15036190-15036630	715	32.7262	1	440	FALSE	chr17:15036190-15036630
chr14:37167720-37168070	716	32.6846	1	350	FALSE	chr14:37167720-37168070
chr5:158737390-158737800	717	32.6769	1	410	FALSE	chr5:158737390-158737800
chr15:101060690-101063140	718	32.6602	2	2450	FALSE	chr15:101060690-101060990;chr15:101062680-101063140
chr14:90624670-90625080	719	32.6488	1	410	FALSE	chr14:90624670-90625080
chrX:10011080-10011380	720	32.6031	1	300	FALSE	chrX:10011080-10011380
chr18:74281200-74282840	721	32.5894	2	1640	FALSE	chr18:74281200-74281650;chr18:74282430-74282840
chr13:97267610-97268210	722	32.5789	1	600	FALSE	chr13:97267610-97268210
chr3:37961750-37963490	723	32.5423	2	1740	FALSE	chr3:37961750-37962340;chr3:37963110-37963490
chr14:64331360-64331820	724	32.5247	1	460	FALSE	chr14:64331360-64331820
chrX:134172120-134172380	725	32.5173	1	260	FALSE	chrX:134172120-134172380
chr5:1515390-1515740	726	32.4583	1	350	FALSE	chr5:1515390-1515740
chr6:148348340-148348840	727	32.4583	1	500	FALSE	chr6:148348340-148348840
chr9:105647590-105648150	728	32.4566	1	560	FALSE	chr9:105647590-105648150
chr8:127867420-127867790	729	32.4289	1	370	FALSE	chr8:127867420-127867790
chr10:95195780-95196450	730	32.4205	1	670	FALSE	chr10:95195780-95196450
chr6:101402590-101403060	731	32.4112	1	470	FALSE	chr6:101402590-101403060
chr15:29904010-29904410	732	32.3928	1	400	FALSE	chr15:29904010-29904410
chr4:128802620-128803120	733	32.3192	1	500	FALSE	chr4:128802620-128803120
chr1:183321080-183321630	734	32.3094	1	550	FALSE	chr1:183321080-183321630
chr1:40654320-40654610	735	32.2059	1	290	FALSE	chr1:40654320-40654610
chr19:40523260-40529230	736	32.1957	2	5970	FALSE	chr19:40523260-40523590;chr19:40529040-40529230
chr9:116279230-116286630	737	32.1534	2	7400	FALSE	chr9:116279230-116279560;chr9:116286180-116286630
chr18:63138970-63139320	738	32.1055	1	350	FALSE	chr18:63138970-63139320
chr18:10101160-10102230	739	32.0987	2	1070	FALSE	chr18:10101160-10101800;chr18:10101820-10102230
chr3:30548610-30549960	740	32.0721	2	1350	FALSE	chr3:30548610-30548920;chr3:30549460-30549960
chr19:45233980-45235250	741	32.0427	2	1270	FALSE	chr19:45233980-45234340;chr19:45234450-45235250
chr10:42817470-42817880	742	32.0119	1	410	FALSE	chr10:42817470-42817880
chr7:3194610-3195210	743	31.9846	1	600	FALSE	chr7:3194610-3195210
chr7:156619410-156619840	744	31.9638	1	430	FALSE	chr7:156619410-156619840
chr14:69183730-69184140	745	31.9533	1	410	FALSE	chr14:69183730-69184140
chr3:13365530-13366020	746	31.9339	1	490	FALSE	chr3:13365530-13366020
chr16:15403580-15404070	747	31.8807	1	490	FALSE	chr16:15403580-15404070
chr6:28005040-28006480	748	31.833	2	1440	FALSE	chr6:28005040-28005600;chr6:28005950-28006480
chr1:153466160-153466640	749	31.8029	1	480	FALSE	chr1:153466160-153466640
chr2:69777170-69778050	750	31.7877	2	880	FALSE	chr2:69777170-69777590;chr2:69777760-69778050
chr8:93216670-93217120	751	31.7392	1	450	FALSE	chr8:93216670-93217120
chr8:19861980-19874110	752	31.6172	2	12130	FALSE	chr8:19861980-19862460;chr8:19873210-19874110
chr20:25532170-25532930	753	31.568	1	760	FALSE	chr20:25532170-25532930
chr12:19915370-19915910	754	31.559	1	540	FALSE	chr12:19915370-19915910
chr3:127702800-127703270	755	31.5293	1	470	FALSE	chr3:127702800-127703270
chr17:32280370-32280730	756	31.506	1	360	FALSE	chr17:32280370-32280730
chr7:69518230-69518760	757	31.4681	1	530	FALSE	chr7:69518230-69518760
chr12:4450810-4451250	758	31.4009	1	440	FALSE	chr12:4450810-4451250
chr1:119341080-119341620	759	31.3628	1	540	FALSE	chr1:119341080-119341620
chr9:106678090-106685390	760	31.2881	2	7300	FALSE	chr9:106678090-106678530;chr9:106684740-106685390
chr11:106378650-106379050	761	31.2695	1	400	FALSE	chr11:106378650-106379050
chr14:32932670-32933780	762	31.2503	2	1110	FALSE	chr14:32932670-32933120;chr14:32933450-32933780
chr21:37675120-37683770	763	31.2264	2	8650	FALSE	chr21:37675120-37675610;chr21:37683420-37683770
chr5:33339530-33340060	764	31.2026	1	530	FALSE	chr5:33339530-33340060
chr10:51268110-51268460	765	31.0856	1	350	FALSE	chr10:51268110-51268460
chr10:77649580-77659570	766	31.062	2	9990	FALSE	chr10:77649580-77650240;chr10:77659170-77659570
chr14:91228510-91228820	767	31.062	1	310	FALSE	chr14:91228510-91228820
chr4:148882270-148882640	768	31.0153	1	370	FALSE	chr4:148882270-148882640
chr22:35377600-35378040	769	30.9844	1	440	FALSE	chr22:35377600-35378040
chr1:163399980-163400630	770	30.9749	1	650	FALSE	chr1:163399980-163400630
chr1:241034050-241045950	771	30.9278	2	11900	FALSE	chr1:241034050-241034420;chr1:241045480-241045950
chr13:99892200-99892530	772	30.9054	1	330	FALSE	chr13:99892200-99892530
chr1:116334750-116346200	773	30.8644	2	11450	FALSE	chr1:116334750-116335440;chr1:116345860-116346200
chr17:31470110-31470380	774	30.828	1	270	FALSE	chr17:31470110-31470380
chr8:110835500-110836550	775	30.8018	2	1050	FALSE	chr8:110835500-110835910;chr8:110836070-110836550
chr9:35846020-35847130	776	30.7625	2	1110	FALSE	chr9:35846020-35846230;chr9:35846660-35847130
chr17:69394650-69395040	777	30.742	1	390	FALSE	chr17:69394650-69395040
chr9:6777230-6777680	778	30.7006	1	450	FALSE	chr9:6777230-6777680
chr7:122310250-122310420	779	30.6902	1	170	FALSE	chr7:122310250-122310420
chr13:99718040-99718840	780	30.6562	1	800	FALSE	chr13:99718040-99718840
chr4:92274530-92274720	781	30.6533	1	190	FALSE	chr4:92274530-92274720
chr9:107674310-107675070	782	30.6505	2	760	FALSE	chr9:107674310-107674590;chr9:107674610-107675070
chr20:31581360-31581660	783	30.6122	1	300	FALSE	chr20:31581360-31581660
chr19:40980870-40983190	784	30.5886	2	2320	FALSE	chr19:40980870-40981150;chr19:40982730-40983190
chr7:24726130-24726670	785	30.5707	1	540	FALSE	chr7:24726130-24726670
chr12:113609870-113611370	786	30.5592	2	1500	FALSE	chr12:113609870-113610460;chr12:113610940-113611370
chr19:33184250-33184670	787	30.5151	1	420	FALSE	chr19:33184250-33184670
chr10:9911260-9912050	788	30.5067	1	790	FALSE	chr10:9911260-9912050
chr2:101893800-101894080	789	30.491	1	280	FALSE	chr2:101893800-101894080
chr8:98259870-98260320	790	30.4618	1	450	FALSE	chr8:98259870-98260320
chr2:76573610-76580280	791	30.4323	3	6670	FALSE	chr2:76573610-76574250;chr2:76579340-76579680;chr2:76579700-76580280
chr2:7430510-7430950	792	30.4291	1	440	FALSE	chr2:7430510-7430950
chr8:73370420-73370780	793	30.3995	1	360	FALSE	chr8:73370420-73370780
chr2:71455810-71456220	794	30.3974	1	410	FALSE	chr2:71455810-71456220
chr7:143410630-143411090	795	30.3953	1	460	FALSE	chr7:143410630-143411090
chr10:69568840-69569450	796	30.3417	2	610	FALSE	chr10:69568840-69569220;chr10:69569240-69569450
chr7:43135170-43141630	797	30.326	2	6460	FALSE	chr7:43135170-43135510;chr7:43140920-43141630
chr11:131981970-131982470	798	30.2717	1	500	FALSE	chr11:131981970-131982470
chr14:61502610-61503100	799	30.2128	1	490	FALSE	chr14:61502610-61503100
chr8:69690120-69690320	800	30.2017	1	200	FALSE	chr8:69690120-69690320
chr3:45311970-45312570	801	30.159	1	600	FALSE	chr3:45311970-45312570
chr7:7210970-7211280	802	30.1309	1	310	FALSE	chr7:7210970-7211280
chr8:24943110-24943380	803	30.0934	1	270	FALSE	chr8:24943110-24943380
chr6:6545830-6547770	804	30.0925	2	1940	FALSE	chr6:6545830-6546130;chr6:6547480-6547770
chr15:78434740-78435090	805	30.0892	1	350	FALSE	chr15:78434740-78435090
chrX:13151660-13152880	806	30.0601	2	1220	FALSE	chrX:13151660-13152270;chrX:13152430-13152880
chr1:11682300-11682710	807	30.047	1	410	FALSE	chr1:11682300-11682710
chr10:86423560-86424180	808	29.9901	1	620	FALSE	chr10:86423560-86424180
chr8:38509960-38512740	809	29.9088	2	2780	FALSE	chr8:38509960-38510290;chr8:38512200-38512740
chr7:42222830-42223300	810	29.8886	1	470	FALSE	chr7:42222830-42223300
chr1:180235090-180239940	811	29.8055	2	4850	FALSE	chr1:180235090-180235690;chr1:180239610-180239940
chr1:91120290-91124010	812	29.7959	2	3720	FALSE	chr1:91120290-91120880;chr1:91123430-91124010
chr7:101205630-101209040	813	29.7265	2	3410	FALSE	chr7:101205630-101206130;chr7:101208780-101209040
chr1:75074620-75075610	814	29.6861	2	990	FALSE	chr1:75074620-75075080;chr1:75075100-75075610
chr13:107817790-107818150	815	29.6852	1	360	FALSE	chr13:107817790-107818150
chr10:2202360-2202860	816	29.6348	1	500	FALSE	chr10:2202360-2202860
chr3:48474620-48475090	817	29.6258	1	470	FALSE	chr3:48474620-48475090
chrX:24645790-24646130	818	29.5479	1	340	FALSE	chrX:24645790-24646130
chr8:6919330-6919680	819	29.5419	1	350	FALSE	chr8:6919330-6919680
chr10:48534060-48534430	820	29.5139	1	370	FALSE	chr10:48534060-48534430
chr9:123354030-123357860	821	29.5088	2	3830	FALSE	chr9:123354030-123354320;chr9:123357450-123357860
chr20:46551750-46552190	822	29.4256	1	440	FALSE	chr20:46551750-46552190
chr7:144487930-144488480	823	29.3915	1	550	FALSE	chr7:144487930-144488480
chr13:111658160-111658760	824	29.3898	1	600	FALSE	chr13:111658160-111658760
chr5:172683480-172683840	825	29.3606	1	360	FALSE	chr5:172683480-172683840
chr16:65772340-65772780	826	29.324	1	440	FALSE	chr16:65772340-65772780
chr2:229713290-229714330	827	29.3151	2	1040	FALSE	chr2:229713290-229713710;chr2:229713730-229714330
chrX:40878760-40879160	828	29.3031	1	400	FALSE	chrX:40878760-40879160
chr2:150872930-150873440	829	29.2889	1	510	FALSE	chr2:150872930-150873440
chr3:48190170-48190530	830	29.2767	1	360	FALSE	chr3:48190170-48190530
chrX:110964660-110965150	831	29.271	1	490	FALSE	chrX:110964660-110965150
chr7:111927380-111931380	832	29.2656	2	4000	FALSE	chr7:111927380-111927930;chr7:111930830-111931380
chr3:115211980-115212630	833	29.2627	1	650	FALSE	chr3:115211980-115212630
chr10:121340270-121340640	834	29.2508	1	370	FALSE	chr10:121340270-121340640
chr19:30596890-30597170	835	29.2495	1	280	FALSE	chr19:30596890-30597170
chr10:45044130-45044780	836	29.2174	2	650	FALSE	chr10:45044130-45044430;chr10:45044450-45044780
chr4:52750400-52751030	837	29.1989	1	630	FALSE	chr4:52750400-52751030
chr3:42263400-42263720	838	29.1963	1	320	FALSE	chr3:42263400-42263720
chr12:7694520-7695070	839	29.193	1	550	FALSE	chr12:7694520-7695070
chr11:10366590-10367030	840	29.1388	1	440	FALSE	chr11:10366590-10367030
chr5:90477010-90477400	841	29.1053	1	390	FALSE	chr5:90477010-90477400
chr16:13070260-13070430	842	29.0762	1	170	FALSE	chr16:13070260-13070430
chr2:63849810-63850200	843	28.9907	1	390	FALSE	chr2:63849810-63850200
chr6:159068810-159069280	844	28.9375	1	470	FALSE	chr6:159068810-159069280
chr20:44388450-44388900	845	28.9312	1	450	FALSE	chr20:44388450-44388900
chr7:101163550-101163880	846	28.9297	1	330	FALSE	chr7:101163550-101163880
chr12:107843240-107843980	847	28.8978	2	740	FALSE	chr12:107843240-107843610;chr12:107843630-107843980
chr9:908610-909400	848	28.871	1	790	FALSE	chr9:908610-909400
chr13:21925560-21926140	849	28.8288	1	580	FALSE	chr13:21925560-21926140
chr18:80006740-80006970	850	28.8243	1	230	FALSE	chr18:80006740-80006970
chr9:129209530-129209730	851	28.8157	1	200	FALSE	chr9:129209530-129209730
chr10:63669530-63669980	852	28.7903	1	450	FALSE	chr10:63669530-63669980
chr1:201014480-201014880	853	28.7645	1	400	FALSE	chr1:201014480-201014880
chr2:139827830-139828350	854	28.7555	1	520	FALSE	chr2:139827830-139828350
chr14:68797450-68797850	855	28.7377	1	400	FALSE	chr14:68797450-68797850
chr8:80201250-80212690	856	28.7374	2	11440	FALSE	chr8:80201250-80201770;chr8:80212090-80212690
chr2:150486500-150486650	857	28.6696	1	150	FALSE	chr2:150486500-150486650
chr7:125847570-125848530	858	28.6328	2	960	FALSE	chr7:125847570-125848050;chr7:125848070-125848530
chr5:163330780-163331100	859	28.5498	1	320	FALSE	chr5:163330780-163331100
chr3:99927790-99928310	860	28.5444	2	520	FALSE	chr3:99927790-99927970;chr3:99927990-99928310
chr16:18946230-18946620	861	28.5009	1	390	FALSE	chr16:18946230-18946620
chr12:52148380-52148970	862	28.4767	1	590	FALSE	chr12:52148380-52148970
chr1:82848160-82848400	863	28.4619	1	240	FALSE	chr1:82848160-82848400
chr17:143620-144170	864	28.4589	1	550	FALSE	chr17:143620-144170
chr19:28823070-28824130	865	28.4441	2	1060	FALSE	chr19:28823070-28823540;chr19:28823560-28824130
chr1:67458640-67459160	866	28.4382	1	520	FALSE	chr1:67458640-67459160
chr1:38953420-38953940	867	28.32	1	520	FALSE	chr1:38953420-38953940
chr7:33790700-33791250	868	28.2344	1	550	FALSE	chr7:33790700-33791250
chr8:3244240-3244670	869	28.2294	1	430	FALSE	chr8:3244240-3244670
chr3:112390790-112391690	870	28.1742	1	900	FALSE	chr3:112390790-112391690
chr13:98200310-98200600	871	28.1651	1	290	FALSE	chr13:98200310-98200600
chr6:73566730-73577950	872	28.162	2	11220	FALSE	chr6:73566730-73567290;chr6:73577560-73577950
chr10:11197260-11197590	873	28.1424	1	330	FALSE	chr10:11197260-11197590
chr4:154742400-154742800	874	28.127	1	400	FALSE	chr4:154742400-154742800
chrX:13936570-13940280	875	28.1156	2	3710	FALSE	chrX:13936570-13936780;chrX:13940000-13940280
chr1:28290840-28291230	876	28.0966	1	390	FALSE	chr1:28290840-28291230
chr9:125653950-125654420	877	28.0627	1	470	FALSE	chr9:125653950-125654420
chr9:121220960-121221530	878	28.0576	1	570	FALSE	chr9:121220960-121221530
chr2:74849510-74849860	879	28.0426	1	350	FALSE	chr2:74849510-74849860
chr4:145703820-145704600	880	27.9894	1	780	FALSE	chr4:145703820-145704600
chr14:49884590-49884940	881	27.9807	1	350	FALSE	chr14:49884590-49884940
chr5:161989680-161990110	882	27.9778	1	430	FALSE	chr5:161989680-161990110
chr9:89677490-89678600	883	27.9724	2	1110	FALSE	chr9:89677490-89677800;chr9:89678030-89678600
chr10:16520180-16520710	884	27.9658	1	530	FALSE	chr10:16520180-16520710
chr7:23115940-23116350	885	27.9186	1	410	FALSE	chr7:23115940-23116350
chr20:15627350-15638240	886	27.9122	3	10890	FALSE	chr20:15627350-15627610;chr20:15627630-15628010;chr20:15637870-15638240
chr16:15542220-15542670	887	27.8991	1	450	FALSE	chr16:15542220-15542670
chr9:16810260-16810700	888	27.8891	1	440	FALSE	chr9:16810260-16810700
chr2:173236440-173236840	889	27.8514	1	400	FALSE	chr2:173236440-173236840
chr13:28745870-28746340	890	27.8425	1	470	FALSE	chr13:28745870-28746340
chr1:27937290-27937760	891	27.8209	1	470	FALSE	chr1:27937290-27937760
chr1:95407640-95408460	892	27.8187	1	820	FALSE	chr1:95407640-95408460
chr7:24434970-24436850	893	27.8155	2	1880	FALSE	chr7:24434970-24435410;chr7:24436520-24436850
chr11:11065390-11082300	894	27.7952	3	16910	FALSE	chr11:11065390-11065640;chr11:11072130-11072420;chr11:11082000-11082300
chr21:17667170-17667590	895	27.7595	1	420	FALSE	chr21:17667170-17667590
chrX:63934210-63935190	896	27.752	2	980	FALSE	chrX:63934210-63934580;chrX:63934750-63935190
chrX:69503550-69504010	897	27.7202	1	460	FALSE	chrX:69503550-69504010
chr16:82782690-82783260	898	27.6808	1	570	FALSE	chr16:82782690-82783260
chr17:15971010-15971400	899	27.6461	1	390	FALSE	chr17:15971010-15971400
chr1:72034650-72035240	900	27.6335	1	590	FALSE	chr1:72034650-72035240
chr9:137168140-137168600	901	27.6297	1	460	FALSE	chr9:137168140-137168600
chr1:218494340-218495030	902	27.6234	1	690	FALSE	chr1:218494340-218495030
chr1:27058090-27058670	903	27.613	1	580	FALSE	chr1:27058090-27058670
chr1:43766840-43767430	904	27.5957	1	590	FALSE	chr1:43766840-43767430
chr14:74429040-74429730	905	27.5829	1	690	FALSE	chr14:74429040-74429730
chr12:62913800-62914210	906	27.5353	1	410	FALSE	chr12:62913800-62914210
chr17:5699630-5700170	907	27.5171	1	540	FALSE	chr17:5699630-5700170
chr20:63393770-63394530	908	27.5155	1	760	FALSE	chr20:63393770-63394530
chr15:27175480-27176150	909	27.4907	2	670	FALSE	chr15:27175480-27175810;chr15:27175830-27176150
chr10:7540920-7541500	910	27.4903	1	580	FALSE	chr10:7540920-7541500
chr8:34906980-34907730	911	27.4887	1	750	FALSE	chr8:34906980-34907730
chr10:74640140-74640610	912	27.4852	1	470	FALSE	chr10:74640140-74640610
chr1:25517460-25518310	913	27.4852	2	850	FALSE	chr1:25517460-25517890;chr1:25517910-25518310
chr4:183773700-183774200	914	27.4513	1	500	FALSE	chr4:183773700-183774200
chr5:116777780-116778200	915	27.4506	1	420	FALSE	chr5:116777780-116778200
chr1:197810790-197811250	916	27.4233	1	460	FALSE	chr1:197810790-197811250
chr12:117583760-117584130	917	27.3976	1	370	FALSE	chr12:117583760-117584130
chr11:130402910-130403580	918	27.3605	1	670	FALSE	chr11:130402910-130403580
chr17:34665100-34666190	919	27.2908	2	1090	FALSE	chr17:34665100-34665700;chr17:34665750-34666190
chr12:2974580-2974870	920	27.2535	1	290	FALSE	chr12:2974580-2974870
chr7:20116950-20124020	921	27.2491	2	7070	FALSE	chr7:20116950-20117160;chr7:20123760-20124020
chr21:36749850-36750210	922	27.2318	1	360	FALSE	chr21:36749850-36750210
chr10:16386870-16387510	923	27.1821	1	640	FALSE	chr10:16386870-16387510
chr12:46669620-46670530	924	27.1746	1	910	FALSE	chr12:46669620-46670530
chr1:237016580-237017250	925	27.1487	1	670	FALSE	chr1:237016580-237017250
chr11:57543410-57544070	926	27.1217	1	660	FALSE	chr11:57543410-57544070
chr7:11083080-11083880	927	27.1062	1	800	FALSE	chr7:11083080-11083880
chr6:30845210-30845580	928	27.097	1	370	FALSE	chr6:30845210-30845580
chr6:125700430-125707840	929	27.0436	2	7410	FALSE	chr6:125700430-125700850;chr6:125707310-125707840
chr11:128870950-128871610	930	26.9966	1	660	FALSE	chr11:128870950-128871610
chr11:121071940-121072370	931	26.9502	1	430	FALSE	chr11:121071940-121072370
chr6:96162610-96163100	932	26.9362	1	490	FALSE	chr6:96162610-96163100
chr8:28513680-28515590	933	26.881	2	1910	FALSE	chr8:28513680-28514090;chr8:28515210-28515590
chr3:168532000-168532530	934	26.7988	1	530	FALSE	chr3:168532000-168532530
chrX:73965880-73966430	935	26.7873	1	550	FALSE	chrX:73965880-73966430
chr15:71807550-71807930	936	26.7517	1	380	FALSE	chr15:71807550-71807930
chr6:6725210-6725800	937	26.7468	1	590	FALSE	chr6:6725210-6725800
chr2:120786260-120786870	938	26.6807	1	610	FALSE	chr2:120786260-120786870
chr13:112990650-112991300	939	26.6747	1	650	FALSE	chr13:112990650-112991300
chr12:4024070-4024480	940	26.6687	1	410	FALSE	chr12:4024070-4024480
chrX:70423540-70423990	941	26.6572	1	450	FALSE	chrX:70423540-70423990
chr16:88611150-88611580	942	26.6493	1	430	FALSE	chr16:88611150-88611580
chr20:36585520-36585670	943	26.648	1	150	FALSE	chr20:36585520-36585670
chr15:91948030-91948320	944	26.5857	1	290	FALSE	chr15:91948030-91948320
chr6:138593050-138593640	945	26.4719	1	590	FALSE	chr6:138593050-138593640
chr9:106621640-106621990	946	26.4273	1	350	FALSE	chr9:106621640-106621990
chr2:235658940-235659580	947	26.393	1	640	FALSE	chr2:235658940-235659580
chr10:124448820-124449460	948	26.3156	1	640	FALSE	chr10:124448820-124449460
chr14:64716810-64717130	949	26.2709	1	320	FALSE	chr14:64716810-64717130
chr20:14919560-14920140	950	26.2679	1	580	FALSE	chr20:14919560-14920140
chr15:35061380-35062640	951	26.2319	2	1260	FALSE	chr15:35061380-35061860;chr15:35062060-35062640
chr3:32871270-32871660	952	26.2204	1	390	FALSE	chr3:32871270-32871660
chr20:11718680-11719510	953	26.2051	2	830	FALSE	chr20:11718680-11719000;chr20:11719210-11719510
chr5:180085740-180086100	954	26.1663	1	360	FALSE	chr5:180085740-180086100
chr22:40714660-40727330	955	26.0926	2	12670	FALSE	chr22:40714660-40715060;chr22:40726990-40727330
chr3:21543340-21544000	956	26.0573	1	660	FALSE	chr3:21543340-21544000
chr11:131904750-131905290	957	26.0554	1	540	FALSE	chr11:131904750-131905290
chr16:81729280-81729730	958	26.0148	1	450	FALSE	chr16:81729280-81729730
chr1:29923970-29924990	959	26.0133	2	1020	FALSE	chr1:29923970-29924410;chr1:29924430-29924990
chr20:10793620-10794180	960	25.9991	1	560	FALSE	chr20:10793620-10794180
chr1:238377260-238380620	961	25.9878	2	3360	FALSE	chr1:238377260-238377640;chr1:238380290-238380620
chr11:67603030-67603500	962	25.9788	1	470	FALSE	chr11:67603030-67603500
chr19:19160830-19161290	963	25.9723	1	460	FALSE	chr19:19160830-19161290
chr2:138779280-138779770	964	25.9603	1	490	FALSE	chr2:138779280-138779770
chr11:130378210-130378750	965	25.9595	1	540	FALSE	chr11:130378210-130378750
chr5:78542920-78543360	966	25.9409	1	440	FALSE	chr5:78542920-78543360
chr11:105389870-105390350	967	25.9028	1	480	FALSE	chr11:105389870-105390350
chr20:60728720-60729390	968	25.8773	2	670	FALSE	chr20:60728720-60728950;chr20:60728970-60729390
chr11:17352380-17352910	969	25.8749	1	530	FALSE	chr11:17352380-17352910
chr5:173670130-173670450	970	25.8501	1	320	FALSE	chr5:173670130-173670450
chr5:142174930-142175340	971	25.8427	1	410	FALSE	chr5:142174930-142175340
chr9:124760840-124761050	972	25.798	1	210	FALSE	chr9:124760840-124761050
chr14:95915580-95916180	973	25.7969	1	600	FALSE	chr14:95915580-95916180
chr4:4387680-4388500	974	25.7522	2	820	FALSE	chr4:4387680-4388090;chr4:4388110-4388500
chrX:113959880-113960660	975	25.6986	1	780	FALSE	chrX:113959880-113960660
chr8:48261300-48261730	976	25.6885	1	430	FALSE	chr8:48261300-48261730
chr11:1391180-1391790	977	25.6545	1	610	FALSE	chr11:1391180-1391790
chr16:51181160-51181890	978	25.6423	2	730	FALSE	chr16:51181160-51181560;chr16:51181580-51181890
chr9:68946160-68947420	979	25.6212	1	1260	FALSE	chr9:68946160-68947420
chr5:172700630-172701080	980	25.5268	1	450	FALSE	chr5:172700630-172701080
chr1:173448840-173449320	981	25.5223	1	480	FALSE	chr1:173448840-173449320
chr5:33564550-33565090	982	25.5166	1	540	FALSE	chr5:33564550-33565090
chr7:92764040-92768940	983	25.5009	2	4900	FALSE	chr7:92764040-92764370;chr7:92768460-92768940
chr4:61769660-61774030	984	25.4619	2	4370	FALSE	chr4:61769660-61770010;chr4:61773550-61774030
chr16:28090850-28091350	985	25.4553	1	500	FALSE	chr16:28090850-28091350
chr20:63179020-63179290	986	25.4121	1	270	FALSE	chr20:63179020-63179290
chr6:110269660-110269900	987	25.4106	1	240	FALSE	chr6:110269660-110269900
chr13:42872670-42873210	988	25.4089	2	540	FALSE	chr13:42872670-42872820;chr13:42872840-42873210
chr13:39493950-39494420	989	25.4052	1	470	FALSE	chr13:39493950-39494420
chr17:32258250-32258940	990	25.3659	2	690	FALSE	chr17:32258250-32258570;chr17:32258590-32258940
chr5:126845760-126846220	991	25.3583	1	460	FALSE	chr5:126845760-126846220
chr7:30984680-30987060	992	25.3308	2	2380	FALSE	chr7:30984680-30985100;chr7:30986710-30987060
chr6:163943740-163944650	993	25.2653	2	910	FALSE	chr6:163943740-163944120;chr6:163944140-163944650
chrX:16612470-16612810	994	25.2552	1	340	FALSE	chrX:16612470-16612810
chr2:237490250-237490610	995	25.1918	1	360	FALSE	chr2:237490250-237490610
chrX:46575100-46576290	996	25.1916	2	1190	FALSE	chrX:46575100-46575520;chrX:46576080-46576290
chr19:50686730-50695680	997	25.0161	2	8950	FALSE	chr19:50686730-50687010;chr19:50695190-50695680
chr16:84283900-84284280	998	24.995	1	380	FALSE	chr16:84283900-84284280
chr2:85232090-85232420	999	24.9944	1	330	FALSE	chr2:85232090-85232420
chr3:140930840-140931600	1000	24.9584	2	760	FALSE	chr3:140930840-140931200;chr3:140931220-140931600
chr17:19986750-19987680	1001	24.9331	2	930	FALSE	chr17:19986750-19987070;chr17:19987400-19987680
chrX:97984530-97985010	1002	24.9318	1	480	FALSE	chrX:97984530-97985010
chr3:157105160-157105680	1003	24.9268	1	520	FALSE	chr3:157105160-157105680
chr13:24528790-24529280	1004	24.9024	1	490	FALSE	chr13:24528790-24529280
chr14:52268370-52268930	1005	24.8476	1	560	FALSE	chr14:52268370-52268930
chr3:42063160-42063550	1006	24.8071	1	390	FALSE	chr3:42063160-42063550
chr18:55488420-55488950	1007	24.8056	1	530	FALSE	chr18:55488420-55488950
chr7:101390890-101391300	1008	24.7993	1	410	FALSE	chr7:101390890-101391300
chr16:89001470-89002110	1009	24.799	2	640	FALSE	chr16:89001470-89001770;chr16:89001790-89002110
chr3:134330980-134331450	1010	24.7966	1	470	FALSE	chr3:134330980-134331450
chr9:93600450-93601130	1011	24.7681	1	680	FALSE	chr9:93600450-93601130
chr6:136503120-136503570	1012	24.7526	1	450	FALSE	chr6:136503120-136503570
chr6:47428840-47429570	1013	24.746	2	730	FALSE	chr6:47428840-47429230;chr6:47429250-47429570
chr4:182142380-182142660	1014	24.7094	1	280	FALSE	chr4:182142380-182142660
chr17:38404130-38404700	1015	24.6829	1	570	FALSE	chr17:38404130-38404700
chr13:87677740-87678130	1016	24.6689	1	390	FALSE	chr13:87677740-87678130
chr9:71663260-71663740	1017	24.651	1	480	FALSE	chr9:71663260-71663740
chr16:15971610-15971920	1018	24.6502	1	310	FALSE	chr16:15971610-15971920
chr9:96259000-96259430	1019	24.6391	1	430	FALSE	chr9:96259000-96259430
chr3:42369180-42370230	1020	24.6195	2	1050	FALSE	chr3:42369180-42369610;chr3:42369800-42370230
chr12:128981760-128982500	1021	24.6024	2	740	FALSE	chr12:128981760-128982060;chr12:128982080-128982500
chr2:10432490-10432820	1022	24.5948	1	330	FALSE	chr2:10432490-10432820
chr6:15191230-15191520	1023	24.5921	1	290	FALSE	chr6:15191230-15191520
chr17:82495750-82496110	1024	24.5876	1	360	FALSE	chr17:82495750-82496110
chr6:144234230-144235290	1025	24.581	2	1060	FALSE	chr6:144234230-144234720;chr6:144234870-144235290
chr14:104872820-104873320	1026	24.5346	1	500	FALSE	chr14:104872820-104873320
chr4:125560390-125567360	1027	24.5085	2	6970	FALSE	chr4:125560390-125561120;chr4:125566980-125567360
chrX:97968220-97968790	1028	24.4533	1	570	FALSE	chrX:97968220-97968790
chr3:32842900-32843060	1029	24.4354	1	160	FALSE	chr3:32842900-32843060
chr6:45423140-45423870	1030	24.4354	1	730	FALSE	chr6:45423140-45423870
chr6:42257520-42257920	1031	24.3868	1	400	FALSE	chr6:42257520-42257920
chr2:149291660-149292260	1032	24.333	1	600	FALSE	chr2:149291660-149292260
chr8:4991890-4992370	1033	24.3247	1	480	FALSE	chr8:4991890-4992370
chr15:48896780-48897450	1034	24.3239	1	670	FALSE	chr15:48896780-48897450
chr3:43998570-43998940	1035	24.2645	1	370	FALSE	chr3:43998570-43998940
chr11:125517120-125517640	1036	24.2615	1	520	FALSE	chr11:125517120-125517640
chr22:30214560-30215150	1037	24.1981	1	590	FALSE	chr22:30214560-30215150
chr18:49613010-49613690	1038	24.1761	1	680	FALSE	chr18:49613010-49613690
chr19:32308380-32309110	1039	24.1648	2	730	FALSE	chr19:32308380-32308730;chr19:32308750-32309110
chr1:14403760-14405460	1040	24.1591	2	1700	FALSE	chr1:14403760-14404440;chr1:14404940-14405460
chr11:121236460-121246340	1041	24.1582	2	9880	FALSE	chr11:121236460-121237000;chr11:121245910-121246340
chr8:4065910-4066460	1042	24.1535	1	550	FALSE	chr8:4065910-4066460
chr1:27655960-27656440	1043	24.1135	1	480	FALSE	chr1:27655960-27656440
chrX:111086420-111086800	1044	24.112	1	380	FALSE	chrX:111086420-111086800
chr4:25578370-25580120	1045	24.0865	2	1750	FALSE	chr4:25578370-25578830;chr4:25579690-25580120
chr14:36295750-36296260	1046	24.0647	1	510	FALSE	chr14:36295750-36296260
chr10:53358050-53359370	1047	24.0614	2	1320	FALSE	chr10:53358050-53358510;chr10:53358820-53359370
chr6:109854610-109855010	1048	24.046	1	400	FALSE	chr6:109854610-109855010
chr10:13822850-13823370	1049	24.0457	1	520	FALSE	chr10:13822850-13823370
chr2:231655410-231656210	1050	24.0278	2	800	FALSE	chr2:231655410-231655820;chr2:231655840-231656210
chr14:97366400-97366790	1051	24.0207	1	390	FALSE	chr14:97366400-97366790
chr12:79784200-79784770	1052	23.9991	1	570	FALSE	chr12:79784200-79784770
chr3:16663880-16664190	1053	23.9701	1	310	FALSE	chr3:16663880-16664190
chr13:40651710-40652210	1054	23.9524	1	500	FALSE	chr13:40651710-40652210
chr14:34646630-34646940	1055	23.9513	1	310	FALSE	chr14:34646630-34646940
chr14:55957920-55958400	1056	23.9453	1	480	FALSE	chr14:55957920-55958400
chr6:25016810-25017210	1057	23.9186	1	400	FALSE	chr6:25016810-25017210
chr1:226111510-226111900	1058	23.9021	1	390	FALSE	chr1:226111510-226111900
chr2:15119470-15120060	1059	23.8866	1	590	FALSE	chr2:15119470-15120060
chr22:21921660-21922120	1060	23.8638	1	460	FALSE	chr22:21921660-21922120
chr15:73367900-73368240	1061	23.8548	1	340	FALSE	chr15:73367900-73368240
chr1:160168950-160169360	1062	23.8393	1	410	FALSE	chr1:160168950-160169360
chr9:123929130-123929520	1063	23.8369	1	390	FALSE	chr9:123929130-123929520
chr11:48134560-48135110	1064	23.8345	1	550	FALSE	chr11:48134560-48135110
chrX:47572920-47573260	1065	23.814	1	340	FALSE	chrX:47572920-47573260
chr12:57764640-57765200	1066	23.784	1	560	FALSE	chr12:57764640-57765200
chr9:68871830-68872190	1067	23.7774	1	360	FALSE	chr9:68871830-68872190
chr14:102762090-102762310	1068	23.7759	1	220	FALSE	chr14:102762090-102762310
chr7:81549460-81550180	1069	23.7225	1	720	FALSE	chr7:81549460-81550180
chr9:16869860-16872510	1070	23.7077	2	2650	FALSE	chr9:16869860-16870190;chr9:16872190-16872510
chr3:174561350-174561770	1071	23.7065	1	420	FALSE	chr3:174561350-174561770
chrX:33103160-33103820	1072	23.6833	1	660	FALSE	chrX:33103160-33103820
chr22:41184760-41185150	1073	23.6678	1	390	FALSE	chr22:41184760-41185150
chr6:87172230-87172650	1074	23.6628	1	420	FALSE	chr6:87172230-87172650
chr4:151785740-151786130	1075	23.6351	1	390	FALSE	chr4:151785740-151786130
chr12:118234360-118234730	1076	23.6193	1	370	FALSE	chr12:118234360-118234730
chrX:154819950-154820460	1077	23.6157	1	510	FALSE	chrX:154819950-154820460
chr7:117630410-117630870	1078	23.6092	1	460	FALSE	chr7:117630410-117630870
chr12:110180-110740	1079	23.6076	1	560	FALSE	chr12:110180-110740
chr9:130421730-130422240	1080	23.58	1	510	FALSE	chr9:130421730-130422240
chr5:141702370-141702980	1081	23.5714	1	610	FALSE	chr5:141702370-141702980
chr6:117920160-117920500	1082	23.5701	1	340	FALSE	chr6:117920160-117920500
chr3:31958800-31959250	1083	23.557	1	450	FALSE	chr3:31958800-31959250
chr9:88379360-88379640	1084	23.5505	1	280	FALSE	chr9:88379360-88379640
chr7:131546570-131547020	1085	23.532	1	450	FALSE	chr7:131546570-131547020
chr4:138682620-138682990	1086	23.4627	1	370	FALSE	chr4:138682620-138682990
chr14:89911260-89911750	1087	23.411	1	490	FALSE	chr14:89911260-89911750
chr11:128609720-128610130	1088	23.4064	1	410	FALSE	chr11:128609720-128610130
chr12:6216060-6216280	1089	23.4027	1	220	FALSE	chr12:6216060-6216280
chr17:58911890-58912330	1090	23.367	1	440	FALSE	chr17:58911890-58912330
chr11:33668470-33668900	1091	23.3129	1	430	FALSE	chr11:33668470-33668900
chr9:74770930-74771300	1092	23.2837	1	370	FALSE	chr9:74770930-74771300
chr2:134671190-134671840	1093	23.267	1	650	FALSE	chr2:134671190-134671840
chr9:131754730-131755160	1094	23.2637	1	430	FALSE	chr9:131754730-131755160
chr18:68489000-68489310	1095	23.263	1	310	FALSE	chr18:68489000-68489310
chrX:129605850-129606160	1096	23.2294	1	310	FALSE	chrX:129605850-129606160
chr7:51080820-51081160	1097	23.2277	1	340	FALSE	chr7:51080820-51081160
chr1:43565510-43566260	1098	23.2081	1	750	FALSE	chr1:43565510-43566260
chr2:45410-45990	1099	23.1961	1	580	FALSE	chr2:45410-45990
chr1:226848130-226848540	1100	23.1952	1	410	FALSE	chr1:226848130-226848540
chr10:122258820-122259140	1101	23.1789	1	320	FALSE	chr10:122258820-122259140
chr12:56462560-56462910	1102	23.1741	1	350	FALSE	chr12:56462560-56462910
chr1:201649260-201649740	1103	23.1623	1	480	FALSE	chr1:201649260-201649740
chr5:10637430-10637880	1104	23.1398	1	450	FALSE	chr5:10637430-10637880
chr7:28890110-28891410	1105	23.1255	2	1300	FALSE	chr7:28890110-28890480;chr7:28891050-28891410
chr1:160083830-160084120	1106	23.1163	1	290	FALSE	chr1:160083830-160084120
chr4:52834630-52835150	1107	23.0663	1	520	FALSE	chr4:52834630-52835150
chr2:124995320-124996780	1108	23.0433	2	1460	FALSE	chr2:124995320-124995840;chr2:124996480-124996780
chr11:69521400-69521950	1109	23.0359	1	550	FALSE	chr11:69521400-69521950
chr8:126579780-126580280	1110	23.0255	1	500	FALSE	chr8:126579780-126580280
chr8:129515060-129515420	1111	23.0243	1	360	FALSE	chr8:129515060-129515420
chr5:72485480-72485960	1112	23.0204	1	480	FALSE	chr5:72485480-72485960
chr8:94234590-94235280	1113	22.9927	1	690	FALSE	chr8:94234590-94235280
chr10:89346600-89347060	1114	22.9635	1	460	FALSE	chr10:89346600-89347060
chr12:119145000-119145460	1115	22.9228	1	460	FALSE	chr12:119145000-119145460
chr17:5769810-5770250	1116	22.8879	1	440	FALSE	chr17:5769810-5770250
chr10:123459380-123459950	1117	22.8594	1	570	FALSE	chr10:123459380-123459950
chr6:44472320-44473010	1118	22.8471	2	690	FALSE	chr6:44472320-44472540;chr6:44472560-44473010
chr10:96844770-96845040	1119	22.8286	1	270	FALSE	chr10:96844770-96845040
chr22:25620010-25620470	1120	22.826	1	460	FALSE	chr22:25620010-25620470
chr5:168334690-168335230	1121	22.823	1	540	FALSE	chr5:168334690-168335230
chr7:150339920-150340240	1122	22.7464	1	320	FALSE	chr7:150339920-150340240
chr12:4228050-4228790	1123	22.7366	2	740	FALSE	chr12:4228050-4228410;chr12:4228430-4228790
chr5:175603820-175604720	1124	22.7307	2	900	FALSE	chr5:175603820-175604410;chr5:175604430-175604720
chrX:72255360-72255740	1125	22.729	1	380	FALSE	chrX:72255360-72255740
chr12:121128900-121129250	1126	22.7236	1	350	FALSE	chr12:121128900-121129250
chr1:23597910-23598280	1127	22.6738	1	370	FALSE	chr1:23597910-23598280
chr5:176609110-176619610	1128	22.6527	2	10500	FALSE	chr5:176609110-176609470;chr5:176619200-176619610
chr5:55583580-55583960	1129	22.6272	1	380	FALSE	chr5:55583580-55583960
chr16:86733590-86734270	1130	22.6024	1	680	FALSE	chr16:86733590-86734270
chr3:174539970-174540490	1131	22.6018	1	520	FALSE	chr3:174539970-174540490
chr8:28495320-28495710	1132	22.5738	1	390	FALSE	chr8:28495320-28495710
chr7:148964550-148964800	1133	22.5454	1	250	FALSE	chr7:148964550-148964800
chrX:23509140-23509870	1134	22.5389	1	730	FALSE	chrX:23509140-23509870
chr7:70829010-70829460	1135	22.5226	1	450	FALSE	chr7:70829010-70829460
chr3:48432970-48433320	1136	22.518	1	350	FALSE	chr3:48432970-48433320
chr9:117091680-117091940	1137	22.5008	1	260	FALSE	chr9:117091680-117091940
chr1:87685480-87685990	1138	22.4973	1	510	FALSE	chr1:87685480-87685990
chr10:53492760-53504730	1139	22.4838	2	11970	FALSE	chr10:53492760-53493120;chr10:53504250-53504730
chr7:20053310-20053750	1140	22.4509	1	440	FALSE	chr7:20053310-20053750
chr2:85285490-85285800	1141	22.4428	1	310	FALSE	chr2:85285490-85285800
chr4:185773280-185773830	1142	22.4297	1	550	FALSE	chr4:185773280-185773830
chr8:9906610-9907310	1143	22.4258	1	700	FALSE	chr8:9906610-9907310
chr9:126719540-126720120	1144	22.396	1	580	FALSE	chr9:126719540-126720120
chr11:69043930-69044200	1145	22.3865	1	270	FALSE	chr11:69043930-69044200
chr11:132123490-132123850	1146	22.3835	1	360	FALSE	chr11:132123490-132123850
chr12:8145710-8146050	1147	22.3526	1	340	FALSE	chr12:8145710-8146050
chr8:9962770-9963230	1148	22.2998	1	460	FALSE	chr8:9962770-9963230
chr17:76885410-76886030	1149	22.2355	1	620	FALSE	chr17:76885410-76886030
chr8:141681860-141682370	1150	22.2308	1	510	FALSE	chr8:141681860-141682370
chr20:62321660-62321860	1151	22.2161	1	200	FALSE	chr20:62321660-62321860
chr19:50292320-50292870	1152	22.1965	1	550	FALSE	chr19:50292320-50292870
chr9:75471390-75472220	1153	22.1786	2	830	FALSE	chr9:75471390-75471620;chr9:75471640-75472220
chr1:14136130-14136920	1154	22.1706	1	790	FALSE	chr1:14136130-14136920
chr2:210177770-210178210	1155	22.1697	1	440	FALSE	chr2:210177770-210178210
chr7:157311690-157312020	1156	22.0788	1	330	FALSE	chr7:157311690-157312020
chr17:66803610-66804050	1157	22.0786	1	440	FALSE	chr17:66803610-66804050
chr9:72454760-72455370	1158	22.0557	1	610	FALSE	chr9:72454760-72455370
chr11:31823810-31824400	1159	22.0548	1	590	FALSE	chr11:31823810-31824400
chr11:65243690-65244260	1160	21.9753	1	570	FALSE	chr11:65243690-65244260
chr2:41937320-41937800	1161	21.9421	1	480	FALSE	chr2:41937320-41937800
chr3:2617580-2617940	1162	21.9336	1	360	FALSE	chr3:2617580-2617940
chr2:121686320-121686930	1163	21.8925	1	610	FALSE	chr2:121686320-121686930
chr15:100973750-100974220	1164	21.892	1	470	FALSE	chr15:100973750-100974220
chr19:20259510-20260140	1165	21.8737	1	630	FALSE	chr19:20259510-20260140
chr15:60804880-60805530	1166	21.8458	1	650	FALSE	chr15:60804880-60805530
chr1:27044900-27045400	1167	21.824	1	500	FALSE	chr1:27044900-27045400
chr5:36079130-36079560	1168	21.8166	1	430	FALSE	chr5:36079130-36079560
chr16:49015270-49022660	1169	21.8159	2	7390	FALSE	chr16:49015270-49015550;chr16:49022270-49022660
chr3:14534360-14535130	1170	21.8029	2	770	FALSE	chr3:14534360-14534700;chr3:14534720-14535130
chr2:26912360-26912940	1171	21.7844	1	580	FALSE	chr2:26912360-26912940
chrX:16042670-16043290	1172	21.7835	1	620	FALSE	chrX:16042670-16043290
chr9:106878520-106878810	1173	21.7791	1	290	FALSE	chr9:106878520-106878810
chr4:151284760-151285190	1174	21.768	1	430	FALSE	chr4:151284760-151285190
chr17:14356050-14356650	1175	21.7663	1	600	FALSE	chr17:14356050-14356650
chr1:209198940-209199670	1176	21.7442	1	730	FALSE	chr1:209198940-209199670
chr6:46876080-46876520	1177	21.7344	1	440	FALSE	chr6:46876080-46876520
chr1:19481860-19482120	1178	21.7248	1	260	FALSE	chr1:19481860-19482120
chr19:48656830-48656990	1179	21.7141	1	160	FALSE	chr19:48656830-48656990
chr13:27340500-27340700	1180	21.703	1	200	FALSE	chr13:27340500-27340700
chr1:220274420-220274940	1181	21.6632	1	520	FALSE	chr1:220274420-220274940
chr4:76380400-76380940	1182	21.6549	1	540	FALSE	chr4:76380400-76380940
chr16:71383270-71387590	1183	21.6519	2	4320	FALSE	chr16:71383270-71383630;chr16:71387340-71387590
chr1:158864410-158865050	1184	21.6248	1	640	FALSE	chr1:158864410-158865050
chr5:140412240-140412580	1185	21.5995	1	340	FALSE	chr5:140412240-140412580
chr1:39346950-39347240	1186	21.5974	1	290	FALSE	chr1:39346950-39347240
chrX:13283420-13286010	1187	21.5915	2	2590	FALSE	chrX:13283420-13283850;chrX:13285700-13286010
chr5:34521880-34522640	1188	21.5655	2	760	FALSE	chr5:34521880-34522200;chr5:34522220-34522640
chr13:34914410-34914850	1189	21.548	1	440	FALSE	chr13:34914410-34914850
chr4:42786300-42786710	1190	21.537	1	410	FALSE	chr4:42786300-42786710
chr6:151009490-151009960	1191	21.533	1	470	FALSE	chr6:151009490-151009960
chr18:72091370-72091740	1192	21.5247	1	370	FALSE	chr18:72091370-72091740
chr8:101155750-101156360	1193	21.5117	1	610	FALSE	chr8:101155750-101156360
chr1:237962920-237963320	1194	21.5093	1	400	FALSE	chr1:237962920-237963320
chr7:92436830-92437330	1195	21.4881	1	500	FALSE	chr7:92436830-92437330
chr4:184097290-184097810	1196	21.4842	1	520	FALSE	chr4:184097290-184097810
chr3:172853870-172854720	1197	21.4842	2	850	FALSE	chr3:172853870-172854190;chr3:172854210-172854720
chr5:17415080-17415530	1198	21.4825	1	450	FALSE	chr5:17415080-17415530
chr6:98787880-98788380	1199	21.4818	1	500	FALSE	chr6:98787880-98788380
chr2:119112740-119113440	1200	21.4801	1	700	FALSE	chr2:119112740-119113440
chr21:33368390-33368960	1201	21.4727	1	570	FALSE	chr21:33368390-33368960
chr3:70614980-70615740	1202	21.4533	2	760	FALSE	chr3:70614980-70615310;chr3:70615330-70615740
chr1:58031400-58031840	1203	21.4467	1	440	FALSE	chr1:58031400-58031840
chr16:2693330-2693640	1204	21.4288	1	310	FALSE	chr16:2693330-2693640
chrX:91780680-91782840	1205	21.4175	2	2160	FALSE	chrX:91780680-91781110;chrX:91782500-91782840
chr16:17083610-17084040	1206	21.4127	1	430	FALSE	chr16:17083610-17084040
chr11:43954240-43954720	1207	21.4044	1	480	FALSE	chr11:43954240-43954720
chr11:134800840-134801900	1208	21.3964	2	1060	FALSE	chr11:134800840-134801490;chr11:134801510-134801900
chr1:54765550-54766040	1209	21.3902	1	490	FALSE	chr1:54765550-54766040
chr18:68084330-68084680	1210	21.3824	1	350	FALSE	chr18:68084330-68084680
chr2:45170320-45170830	1211	21.375	1	510	FALSE	chr2:45170320-45170830
chr8:52169000-52169490	1212	21.3732	1	490	FALSE	chr8:52169000-52169490
chr8:39950540-39951070	1213	21.363	1	530	FALSE	chr8:39950540-39951070
chr1:171431960-171432310	1214	21.3192	1	350	FALSE	chr1:171431960-171432310
chr16:49368020-49368640	1215	21.3131	1	620	FALSE	chr16:49368020-49368640
chr1:113041730-113041960	1216	21.2904	1	230	FALSE	chr1:113041730-113041960
chr4:135184610-135185650	1217	21.2883	2	1040	FALSE	chr4:135184610-135184860;chr4:135185260-135185650
chr5:10339300-10339840	1218	21.2743	1	540	FALSE	chr5:10339300-10339840
chr10:69392500-69392820	1219	21.2741	1	320	FALSE	chr10:69392500-69392820
chr1:201894270-201894930	1220	21.2627	1	660	FALSE	chr1:201894270-201894930
chrX:25048130-25052830	1221	21.2181	2	4700	FALSE	chrX:25048130-25048480;chrX:25052260-25052830
chr6:131183370-131183790	1222	21.2085	1	420	FALSE	chr6:131183370-131183790
chr3:171732230-171732700	1223	21.1904	1	470	FALSE	chr3:171732230-171732700
chr11:131217920-131223530	1224	21.1889	2	5610	FALSE	chr11:131217920-131218160;chr11:131222990-131223530
chr2:62355110-62355500	1225	21.1596	1	390	FALSE	chr2:62355110-62355500
chr22:33302010-33302400	1226	21.128	1	390	FALSE	chr22:33302010-33302400
chr11:77471110-77471280	1227	21.0936	1	170	FALSE	chr11:77471110-77471280
chr19:48543110-48543800	1228	21.0801	1	690	FALSE	chr19:48543110-48543800
chr17:20189460-20190060	1229	21.0784	1	600	FALSE	chr17:20189460-20190060
chr15:91499820-91500020	1230	21.0629	1	200	FALSE	chr15:91499820-91500020
chr14:93051450-93052020	1231	21.0435	1	570	FALSE	chr14:93051450-93052020
chr4:115972880-115973380	1232	20.9777	1	500	FALSE	chr4:115972880-115973380
chr3:32186230-32186480	1233	20.9735	1	250	FALSE	chr3:32186230-32186480
chr11:64742180-64742590	1234	20.9578	1	410	FALSE	chr11:64742180-64742590
chr6:34131440-34131890	1235	20.9417	1	450	FALSE	chr6:34131440-34131890
chr20:52103340-52104030	1236	20.9131	1	690	FALSE	chr20:52103340-52104030
chr18:26525900-26526450	1237	20.9011	1	550	FALSE	chr18:26525900-26526450
chr3:12797260-12797620	1238	20.8881	1	360	FALSE	chr3:12797260-12797620
chr11:27444880-27445220	1239	20.8798	1	340	FALSE	chr11:27444880-27445220
chrX:74284490-74284760	1240	20.8417	1	270	FALSE	chrX:74284490-74284760
chr9:124592930-124593670	1241	20.8155	1	740	FALSE	chr9:124592930-124593670
chr19:28482210-28482560	1242	20.8029	1	350	FALSE	chr19:28482210-28482560
chr9:19801490-19807830	1243	20.7972	2	6340	FALSE	chr9:19801490-19801820;chr9:19807290-19807830
chr17:36807460-36807880	1244	20.7961	1	420	FALSE	chr17:36807460-36807880
chr6:106614720-106615270	1245	20.7896	1	550	FALSE	chr6:106614720-106615270
chr5:146789650-146790340	1246	20.7654	1	690	FALSE	chr5:146789650-146790340
chr10:102164020-102164240	1247	20.761	1	220	FALSE	chr10:102164020-102164240
chr15:83305610-83311220	1248	20.7383	2	5610	FALSE	chr15:83305610-83306240;chr15:83310560-83311220
chr5:68541000-68541330	1249	20.7145	1	330	FALSE	chr5:68541000-68541330
chr4:24661690-24662450	1250	20.6934	2	760	FALSE	chr4:24661690-24662000;chr4:24662020-24662450
chr19:42032300-42032820	1251	20.6747	1	520	FALSE	chr19:42032300-42032820
chr4:164798670-164800300	1252	20.657	2	1630	FALSE	chr4:164798670-164799330;chr4:164799350-164800300
chr1:19816540-19817270	1253	20.6514	1	730	FALSE	chr1:19816540-19817270
chr17:5897190-5897650	1254	20.6317	1	460	FALSE	chr17:5897190-5897650
chr6:68559750-68560120	1255	20.6204	1	370	FALSE	chr6:68559750-68560120
chr19:18346000-18346450	1256	20.6139	1	450	FALSE	chr19:18346000-18346450
chr2:190861300-190861690	1257	20.5984	1	390	FALSE	chr2:190861300-190861690
chr14:50985660-50986160	1258	20.5831	1	500	FALSE	chr14:50985660-50986160
chr5:154167180-154167460	1259	20.5775	1	280	FALSE	chr5:154167180-154167460
chr6:52362680-52363190	1260	20.5766	1	510	FALSE	chr6:52362680-52363190
chr10:18753130-18753580	1261	20.5718	1	450	FALSE	chr10:18753130-18753580
chr3:149369880-149370610	1262	20.5326	1	730	FALSE	chr3:149369880-149370610
chr7:188640-189010	1263	20.4968	1	370	FALSE	chr7:188640-189010
chr10:122159550-122159970	1264	20.4962	1	420	FALSE	chr10:122159550-122159970
chr16:26055900-26056240	1265	20.4717	1	340	FALSE	chr16:26055900-26056240
chr20:20366790-20367060	1266	20.4685	1	270	FALSE	chr20:20366790-20367060
chr9:1995090-1995410	1267	20.4635	1	320	FALSE	chr9:1995090-1995410
chr6:83853810-83854100	1268	20.4471	1	290	FALSE	chr6:83853810-83854100
chr6:143288800-143301510	1269	20.4432	2	12710	FALSE	chr6:143288800-143289440;chr6:143301240-143301510
chr16:69943360-69943620	1270	20.4221	1	260	FALSE	chr16:69943360-69943620
chr3:152609770-152610350	1271	20.4221	1	580	FALSE	chr3:152609770-152610350
chr4:109410570-109410980	1272	20.4187	1	410	FALSE	chr4:109410570-109410980
chr6:14784480-14784760	1273	20.4079	1	280	FALSE	chr6:14784480-14784760
chr21:44722930-44723480	1274	20.3804	1	550	FALSE	chr21:44722930-44723480
chr16:82606080-82606750	1275	20.3756	1	670	FALSE	chr16:82606080-82606750
chr20:43904120-43904790	1276	20.3756	1	670	FALSE	chr20:43904120-43904790
chr6:13846760-13847210	1277	20.344	1	450	FALSE	chr6:13846760-13847210
chr14:24090520-24090810	1278	20.3286	1	290	FALSE	chr14:24090520-24090810
chr1:6693920-6694370	1279	20.3251	1	450	FALSE	chr1:6693920-6694370
chr17:78324340-78324950	1280	20.3083	1	610	FALSE	chr17:78324340-78324950
chr8:75404110-75404560	1281	20.2919	1	450	FALSE	chr8:75404110-75404560
chr19:17779350-17779820	1282	20.2706	1	470	FALSE	chr19:17779350-17779820
chrX:72123910-72124280	1283	20.2627	1	370	FALSE	chrX:72123910-72124280
chr18:2916360-2916570	1284	20.23	1	210	FALSE	chr18:2916360-2916570
chr8:51617710-51618300	1285	20.22	1	590	FALSE	chr8:51617710-51618300
chr1:46613360-46613690	1286	20.2137	1	330	FALSE	chr1:46613360-46613690
chr12:24951680-24951950	1287	20.208	1	270	FALSE	chr12:24951680-24951950
chr6:97066990-97067320	1288	20.2058	1	330	FALSE	chr6:97066990-97067320
chr4:52873940-52874290	1289	20.1993	1	350	FALSE	chr4:52873940-52874290
chr2:74735470-74735990	1290	20.1989	1	520	FALSE	chr2:74735470-74735990
chr17:49508110-49508910	1291	20.1755	1	800	FALSE	chr17:49508110-49508910
chr1:15186810-15187180	1292	20.1714	1	370	FALSE	chr1:15186810-15187180
chr19:52997400-52997940	1293	20.1609	1	540	FALSE	chr19:52997400-52997940
chr3:52167120-52167890	1294	20.1326	2	770	FALSE	chr3:52167120-52167520;chr3:52167540-52167890
chr8:129584960-129585560	1295	20.1285	1	600	FALSE	chr8:129584960-129585560
chr3:176505770-176506500	1296	20.0859	1	730	FALSE	chr3:176505770-176506500
chr19:50566060-50566550	1297	20.0844	1	490	FALSE	chr19:50566060-50566550
chr10:102649740-102650230	1298	20.0755	1	490	FALSE	chr10:102649740-102650230
chr22:27417140-27417590	1299	20.0546	1	450	FALSE	chr22:27417140-27417590
chr1:182957810-182958270	1300	19.9951	1	460	FALSE	chr1:182957810-182958270
chr9:97148470-97148870	1301	19.9829	1	400	FALSE	chr9:97148470-97148870
chr1:240936810-240937380	1302	19.9781	1	570	FALSE	chr1:240936810-240937380
chr9:86611750-86611930	1303	19.9512	1	180	FALSE	chr9:86611750-86611930
chr11:111938720-111939010	1304	19.9072	1	290	FALSE	chr11:111938720-111939010
chr9:82883550-82884180	1305	19.8878	1	630	FALSE	chr9:82883550-82884180
chr18:55349640-55350210	1306	19.8861	1	570	FALSE	chr18:55349640-55350210
chr20:17874280-17874520	1307	19.8736	1	240	FALSE	chr20:17874280-17874520
chr1:155166640-155167050	1308	19.8704	1	410	FALSE	chr1:155166640-155167050
chr12:53115600-53115980	1309	19.865	1	380	FALSE	chr12:53115600-53115980
chr7:20307150-20308260	1310	19.8554	2	1110	FALSE	chr7:20307150-20307640;chr7:20307720-20308260
chr17:57379790-57380040	1311	19.8471	1	250	FALSE	chr17:57379790-57380040
chr1:181485760-181486240	1312	19.8331	1	480	FALSE	chr1:181485760-181486240
chr1:33151580-33152050	1313	19.7797	1	470	FALSE	chr1:33151580-33152050
chr14:53356200-53356540	1314	19.7729	1	340	FALSE	chr14:53356200-53356540
chr1:171898730-171899550	1315	19.7673	1	820	FALSE	chr1:171898730-171899550
chr14:102262980-102263570	1316	19.7503	1	590	FALSE	chr14:102262980-102263570
chr17:57916270-57916710	1317	19.7375	1	440	FALSE	chr17:57916270-57916710
chr10:101643770-101644330	1318	19.7128	1	560	FALSE	chr10:101643770-101644330
chr10:35594250-35594850	1319	19.7063	1	600	FALSE	chr10:35594250-35594850
chr1:162822270-162822630	1320	19.6779	1	360	FALSE	chr1:162822270-162822630
chr19:50591490-50591890	1321	19.6777	1	400	FALSE	chr19:50591490-50591890
chr5:166075230-166075760	1322	19.6413	1	530	FALSE	chr5:166075230-166075760
chr1:119611640-119612000	1323	19.6291	1	360	FALSE	chr1:119611640-119612000
chr18:78721490-78722220	1324	19.6256	1	730	FALSE	chr18:78721490-78722220
chr7:23662590-23663060	1325	19.6104	1	470	FALSE	chr7:23662590-23663060
chr9:110049700-110050160	1326	19.5988	1	460	FALSE	chr9:110049700-110050160
chr3:155363120-155369650	1327	19.5853	2	6530	FALSE	chr3:155363120-155363870;chr3:155369350-155369650
chr21:27369860-27370510	1328	19.5615	1	650	FALSE	chr21:27369860-27370510
chr2:71694700-71695020	1329	19.5541	1	320	FALSE	chr2:71694700-71695020
chr5:88256680-88257260	1330	19.5382	1	580	FALSE	chr5:88256680-88257260
chr1:173122900-173123820	1331	19.5347	2	920	FALSE	chr1:173122900-173123290;chr1:173123310-173123820
chr8:22424550-22424870	1332	19.5345	1	320	FALSE	chr8:22424550-22424870
chr15:63088510-63089280	1333	19.5223	1	770	FALSE	chr15:63088510-63089280
chr6:32861150-32861540	1334	19.5144	1	390	FALSE	chr6:32861150-32861540
chr3:63135440-63136060	1335	19.5127	1	620	FALSE	chr3:63135440-63136060
chr18:33647220-33647930	1336	19.5109	1	710	FALSE	chr18:33647220-33647930
chr6:124661240-124661620	1337	19.5097	1	380	FALSE	chr6:124661240-124661620
chr11:114799510-114800000	1338	19.4996	1	490	FALSE	chr11:114799510-114800000
chr9:114154180-114154550	1339	19.4983	1	370	FALSE	chr9:114154180-114154550
chr5:93421500-93422060	1340	19.4916	1	560	FALSE	chr5:93421500-93422060
chr2:105426790-105427830	1341	19.4817	2	1040	FALSE	chr2:105426790-105427110;chr2:105427220-105427830
chr7:4500880-4501080	1342	19.4793	1	200	FALSE	chr7:4500880-4501080
chr1:184498020-184498310	1343	19.4061	1	290	FALSE	chr1:184498020-184498310
chr7:121799030-121799540	1344	19.4046	1	510	FALSE	chr7:121799030-121799540
chr1:168387810-168388400	1345	19.3965	1	590	FALSE	chr1:168387810-168388400
chr12:26510150-26510590	1346	19.3941	1	440	FALSE	chr12:26510150-26510590
chr20:61567360-61567820	1347	19.3835	1	460	FALSE	chr20:61567360-61567820
chr1:178283180-178283850	1348	19.3712	1	670	FALSE	chr1:178283180-178283850
chr20:63295670-63296110	1349	19.3653	1	440	FALSE	chr20:63295670-63296110
chr2:205273020-205273520	1350	19.3573	1	500	FALSE	chr2:205273020-205273520
chr19:4622530-4622940	1351	19.357	1	410	FALSE	chr19:4622530-4622940
chr2:3651460-3651940	1352	19.3373	1	480	FALSE	chr2:3651460-3651940
chr8:38913600-38913940	1353	19.3128	1	340	FALSE	chr8:38913600-38913940
chr3:128412940-128413430	1354	19.3111	1	490	FALSE	chr3:128412940-128413430
chr11:59426360-59426880	1355	19.29	1	520	FALSE	chr11:59426360-59426880
chr12:48600930-48601370	1356	19.286	1	440	FALSE	chr12:48600930-48601370
chr15:82679900-82680170	1357	19.2742	1	270	FALSE	chr15:82679900-82680170
chr8:32928360-32928780	1358	19.2638	1	420	FALSE	chr8:32928360-32928780
chr10:52213470-52214040	1359	19.2566	1	570	FALSE	chr10:52213470-52214040
chr16:85712830-85716020	1360	19.2485	2	3190	FALSE	chr16:85712830-85713150;chr16:85715560-85716020
chr2:229733880-229734300	1361	19.2239	1	420	FALSE	chr2:229733880-229734300
chr19:46529540-46530330	1362	19.2191	1	790	FALSE	chr19:46529540-46530330
chr4:144954300-144955300	1363	19.164	1	1000	FALSE	chr4:144954300-144955300
chr16:67718320-67718620	1364	19.1476	1	300	FALSE	chr16:67718320-67718620
chr3:14297200-14297690	1365	19.1444	1	490	FALSE	chr3:14297200-14297690
chr11:44670710-44671150	1366	19.1404	1	440	FALSE	chr11:44670710-44671150
chr18:46264200-46264770	1367	19.1176	1	570	FALSE	chr18:46264200-46264770
chr14:49553930-49554310	1368	19.1112	1	380	FALSE	chr14:49553930-49554310
chr5:157964920-157965370	1369	19.1068	1	450	FALSE	chr5:157964920-157965370
chr17:80133340-80133770	1370	19.1027	1	430	FALSE	chr17:80133340-80133770
chr8:98011010-98011460	1371	19.1012	1	450	FALSE	chr8:98011010-98011460
chr3:173301630-173302200	1372	19.0931	1	570	FALSE	chr3:173301630-173302200
chr7:101437260-101437600	1373	19.0369	1	340	FALSE	chr7:101437260-101437600
chr2:209209110-209210110	1374	19.0151	2	1000	FALSE	chr2:209209110-209209490;chr2:209209510-209210110
chr12:130787330-130787730	1375	19.0003	1	400	FALSE	chr12:130787330-130787730
chr6:168524800-168525060	1376	18.9981	1	260	FALSE	chr6:168524800-168525060
chr16:51773360-51773950	1377	18.9549	1	590	FALSE	chr16:51773360-51773950
chr7:18966220-18966530	1378	18.9547	1	310	FALSE	chr7:18966220-18966530
chr19:35090860-35091560	1379	18.9523	1	700	FALSE	chr19:35090860-35091560
chr2:50006370-50006760	1380	18.9523	1	390	FALSE	chr2:50006370-50006760
chrX:54641570-54641880	1381	18.9517	1	310	FALSE	chrX:54641570-54641880
chr15:89412710-89413520	1382	18.9386	2	810	FALSE	chr15:89412710-89413090;chr15:89413110-89413520
chr18:59690340-59697150	1383	18.9347	2	6810	FALSE	chr18:59690340-59690680;chr18:59696670-59697150
chr11:125372130-125372600	1384	18.9281	1	470	FALSE	chr11:125372130-125372600
chrX:46488460-46488750	1385	18.916	1	290	FALSE	chrX:46488460-46488750
chr11:66414090-66414630	1386	18.9092	1	540	FALSE	chr11:66414090-66414630
chr1:152043830-152044370	1387	18.9052	1	540	FALSE	chr1:152043830-152044370
chrX:2823720-2824340	1388	18.8799	1	620	FALSE	chrX:2823720-2824340
chr1:34884760-34885140	1389	18.8719	1	380	FALSE	chr1:34884760-34885140
chr2:28680950-28681510	1390	18.8638	1	560	FALSE	chr2:28680950-28681510
chr11:75576610-75576850	1391	18.8403	1	240	FALSE	chr11:75576610-75576850
chr1:43834910-43835260	1392	18.837	1	350	FALSE	chr1:43834910-43835260
chr8:39902710-39903200	1393	18.8344	1	490	FALSE	chr8:39902710-39903200
chr1:155295730-155296260	1394	18.8135	1	530	FALSE	chr1:155295730-155296260
chr1:24286530-24287100	1395	18.781	1	570	FALSE	chr1:24286530-24287100
chr20:43445050-43445400	1396	18.7808	1	350	FALSE	chr20:43445050-43445400
chr13:106796240-106796580	1397	18.7736	1	340	FALSE	chr13:106796240-106796580
chr2:227240340-227240940	1398	18.7712	1	600	FALSE	chr2:227240340-227240940
chr3:162741050-162741630	1399	18.7468	1	580	FALSE	chr3:162741050-162741630
chr6:131161900-131162510	1400	18.7442	1	610	FALSE	chr6:131161900-131162510
chr2:61640660-61641220	1401	18.74	1	560	FALSE	chr2:61640660-61641220
chr12:119363410-119363910	1402	18.7385	1	500	FALSE	chr12:119363410-119363910
chr5:126620-127100	1403	18.7125	1	480	FALSE	chr5:126620-127100
chr16:87278560-87278960	1404	18.701	1	400	FALSE	chr16:87278560-87278960
chr11:1653290-1653700	1405	18.6938	1	410	FALSE	chr11:1653290-1653700
chr2:168204160-168204720	1406	18.6703	1	560	FALSE	chr2:168204160-168204720
chr2:119794640-119795560	1407	18.6622	1	920	FALSE	chr2:119794640-119795560
chr16:12940270-12941090	1408	18.6622	2	820	FALSE	chr16:12940270-12940610;chr16:12940630-12941090
chr6:155112770-155120450	1409	18.659	2	7680	FALSE	chr6:155112770-155113170;chr6:155119940-155120450
chr6:142647810-142648350	1410	18.6467	1	540	FALSE	chr6:142647810-142648350
chr6:115070880-115071440	1411	18.6452	1	560	FALSE	chr6:115070880-115071440
chr17:14331120-14331800	1412	18.6435	1	680	FALSE	chr17:14331120-14331800
chrX:23952830-23953300	1413	18.6363	1	470	FALSE	chrX:23952830-23953300
chr6:100281220-100281640	1414	18.6346	1	420	FALSE	chr6:100281220-100281640
chr1:62755820-62756340	1415	18.6334	1	520	FALSE	chr1:62755820-62756340
chr8:106086520-106087020	1416	18.6334	1	500	FALSE	chr8:106086520-106087020
chr5:170396980-170397360	1417	18.6278	1	380	FALSE	chr5:170396980-170397360
chr20:24425510-24425910	1418	18.614	1	400	FALSE	chr20:24425510-24425910
chr5:982370-982870	1419	18.5726	1	500	FALSE	chr5:982370-982870
chr6:15894430-15898140	1420	18.5652	2	3710	FALSE	chr6:15894430-15894710;chr6:15897790-15898140
chr12:6201520-6201870	1421	18.5467	1	350	FALSE	chr12:6201520-6201870
chr12:111404410-111404730	1422	18.5458	1	320	FALSE	chr12:111404410-111404730
chr7:76231390-76231890	1423	18.5419	1	500	FALSE	chr7:76231390-76231890
chr12:75960020-75970470	1424	18.519	2	10450	FALSE	chr12:75960020-75960360;chr12:75969850-75970470
chr15:90160930-90161530	1425	18.5077	1	600	FALSE	chr15:90160930-90161530
chr3:54079380-54080160	1426	18.4955	2	780	FALSE	chr3:54079380-54079680;chr3:54079880-54080160
chr19:28446550-28446910	1427	18.4913	1	360	FALSE	chr19:28446550-28446910
chrX:17226770-17227070	1428	18.4743	1	300	FALSE	chrX:17226770-17227070
chr1:199977510-199977890	1429	18.432	1	380	FALSE	chr1:199977510-199977890
chr4:17286720-17287150	1430	18.4059	1	430	FALSE	chr4:17286720-17287150
chr9:24498560-24499380	1431	18.4002	1	820	FALSE	chr9:24498560-24499380
chr6:24910150-24910560	1432	18.3862	1	410	FALSE	chr6:24910150-24910560
chr10:97726660-97726990	1433	18.3847	1	330	FALSE	chr10:97726660-97726990
chr8:29886100-29886440	1434	18.3385	1	340	FALSE	chr8:29886100-29886440
chr5:167511300-167511680	1435	18.3302	1	380	FALSE	chr5:167511300-167511680
chr9:137606110-137606400	1436	18.318	1	290	FALSE	chr9:137606110-137606400
chr19:33638420-33638850	1437	18.3124	1	430	FALSE	chr19:33638420-33638850
chr11:62030140-62030510	1438	18.3061	1	370	FALSE	chr11:62030140-62030510
chr11:56057610-56058150	1439	18.2954	1	540	FALSE	chr11:56057610-56058150
chr6:167163280-167163800	1440	18.2936	1	520	FALSE	chr6:167163280-167163800
chr7:132687940-132688470	1441	18.2936	1	530	FALSE	chr7:132687940-132688470
chr4:86857610-86858000	1442	18.2888	1	390	FALSE	chr4:86857610-86858000
chr3:66572840-66573330	1443	18.2823	1	490	FALSE	chr3:66572840-66573330
chr10:91745240-91745650	1444	18.2391	1	410	FALSE	chr10:91745240-91745650
chr1:8266350-8266900	1445	18.2252	1	550	FALSE	chr1:8266350-8266900
chrX:46963560-46964020	1446	18.2246	1	460	FALSE	chrX:46963560-46964020
chr6:29553460-29554080	1447	18.2064	1	620	FALSE	chr6:29553460-29554080
chr4:24867900-24869320	1448	18.189	2	1420	FALSE	chr4:24867900-24868250;chr4:24869010-24869320
chr17:79809740-79810010	1449	18.1861	1	270	FALSE	chr17:79809740-79810010
chr11:76243160-76243580	1450	18.1822	1	420	FALSE	chr11:76243160-76243580
chr10:122044180-122044750	1451	18.1578	1	570	FALSE	chr10:122044180-122044750
chr6:111750980-111751370	1452	18.1576	1	390	FALSE	chr6:111750980-111751370
chr19:57682740-57683030	1453	18.1471	1	290	FALSE	chr19:57682740-57683030
chr19:38686110-38686480	1454	18.1295	1	370	FALSE	chr19:38686110-38686480
chr2:172235520-172235910	1455	18.1049	1	390	FALSE	chr2:172235520-172235910
chr11:128720740-128721170	1456	18.0894	1	430	FALSE	chr11:128720740-128721170
chr14:54361950-54362560	1457	18.0881	1	610	FALSE	chr14:54361950-54362560
chr11:130160250-130160890	1458	18.0563	1	640	FALSE	chr11:130160250-130160890
chr7:141410100-141410580	1459	18.0417	1	480	FALSE	chr7:141410100-141410580
chrX:21905210-21905790	1460	18.0399	1	580	FALSE	chrX:21905210-21905790
chr17:49469830-49470540	1461	18.0268	1	710	FALSE	chr17:49469830-49470540
chr11:131063740-131064110	1462	18.0188	1	370	FALSE	chr11:131063740-131064110
chr1:81312450-81312920	1463	18.0179	1	470	FALSE	chr1:81312450-81312920
chr1:37660930-37664460	1464	18.0157	2	3530	FALSE	chr1:37660930-37661360;chr1:37664130-37664460
chr15:53626510-53626880	1465	18.0066	1	370	FALSE	chr15:53626510-53626880
chrX:107599580-107600030	1466	17.9961	1	450	FALSE	chrX:107599580-107600030
chr1:38182850-38183590	1467	17.9887	1	740	FALSE	chr1:38182850-38183590
chr16:22225220-22225550	1468	17.9667	1	330	FALSE	chr16:22225220-22225550
chr6:144644860-144645390	1469	17.9364	1	530	FALSE	chr6:144644860-144645390
chr5:175573700-175574120	1470	17.9146	1	420	FALSE	chr5:175573700-175574120
chr22:32531630-32532080	1471	17.8993	1	450	FALSE	chr22:32531630-32532080
chr2:173191690-173192030	1472	17.8952	1	340	FALSE	chr2:173191690-173192030
chr6:84075030-84075400	1473	17.8937	1	370	FALSE	chr6:84075030-84075400
chr2:217064210-217064980	1474	17.8716	1	770	FALSE	chr2:217064210-217064980
chr13:26475190-26475500	1475	17.8544	1	310	FALSE	chr13:26475190-26475500
chr22:24926180-24926820	1476	17.8448	1	640	FALSE	chr22:24926180-24926820
chr12:118874820-118875300	1477	17.8407	1	480	FALSE	chr12:118874820-118875300
chr12:12009290-12009590	1478	17.822	1	300	FALSE	chr12:12009290-12009590
chr6:123769440-123769740	1479	17.8154	1	300	FALSE	chr6:123769440-123769740
chr1:63702680-63703060	1480	17.8032	1	380	FALSE	chr1:63702680-63703060
chr10:101902480-101902860	1481	17.7984	1	380	FALSE	chr10:101902480-101902860
chr20:33554990-33555300	1482	17.7969	1	310	FALSE	chr20:33554990-33555300
chr9:120412640-120413130	1483	17.7594	1	490	FALSE	chr9:120412640-120413130
chr2:27165280-27165890	1484	17.7576	1	610	FALSE	chr2:27165280-27165890
chr19:20067730-20068280	1485	17.7422	1	550	FALSE	chr19:20067730-20068280
chr5:127307900-127308360	1486	17.7326	1	460	FALSE	chr5:127307900-127308360
chr6:99219790-99220130	1487	17.7317	1	340	FALSE	chr6:99219790-99220130
chr6:49342410-49342890	1488	17.7302	1	480	FALSE	chr6:49342410-49342890
chrX:107711000-107711360	1489	17.7254	1	360	FALSE	chrX:107711000-107711360
chr12:97131460-97132130	1490	17.6877	1	670	FALSE	chr12:97131460-97132130
chr3:141074480-141074830	1491	17.6838	1	350	FALSE	chr3:141074480-141074830
chr16:88259210-88259600	1492	17.6722	1	390	FALSE	chr16:88259210-88259600
chr9:13596490-13596940	1493	17.668	1	450	FALSE	chr9:13596490-13596940
chr10:60735350-60735640	1494	17.6472	1	290	FALSE	chr10:60735350-60735640
chr4:120921370-120921680	1495	17.6349	1	310	FALSE	chr4:120921370-120921680
chr7:141430250-141430780	1496	17.6258	1	530	FALSE	chr7:141430250-141430780
chr7:120522320-120522600	1497	17.5924	1	280	FALSE	chr7:120522320-120522600
chr14:23576080-23576500	1498	17.5918	1	420	FALSE	chr14:23576080-23576500
chr4:7806090-7806490	1499	17.5691	1	400	FALSE	chr4:7806090-7806490
chr12:38544200-38544730	1500	17.5689	1	530	FALSE	chr12:38544200-38544730
chr2:219484980-219485510	1501	17.5576	1	530	FALSE	chr2:219484980-219485510
chr5:5179630-5180020	1502	17.5521	1	390	FALSE	chr5:5179630-5180020
chr12:100926710-100927070	1503	17.5436	1	360	FALSE	chr12:100926710-100927070
chr3:14901120-14901600	1504	17.5342	1	480	FALSE	chr3:14901120-14901600
chr10:91887840-91888090	1505	17.5144	1	250	FALSE	chr10:91887840-91888090
chr22:32175320-32175980	1506	17.5105	1	660	FALSE	chr22:32175320-32175980
chr3:86175640-86176130	1507	17.495	1	490	FALSE	chr3:86175640-86176130
chr10:120633960-120634300	1508	17.4828	1	340	FALSE	chr10:120633960-120634300
chr10:112838980-112839680	1509	17.4795	1	700	FALSE	chr10:112838980-112839680
chr11:105611780-105612300	1510	17.4664	1	520	FALSE	chr11:105611780-105612300
chr13:101950580-101951030	1511	17.4638	1	450	FALSE	chr13:101950580-101951030
chr2:200168460-200169070	1512	17.4527	1	610	FALSE	chr2:200168460-200169070
chr11:49297980-49298450	1513	17.4431	1	470	FALSE	chr11:49297980-49298450
chr9:133956070-133956360	1514	17.4422	1	290	FALSE	chr9:133956070-133956360
chr2:15980540-15981100	1515	17.4298	1	560	FALSE	chr2:15980540-15981100
chr7:137717930-137718490	1516	17.4259	1	560	FALSE	chr7:137717930-137718490
chr11:35139620-35140030	1517	17.4218	1	410	FALSE	chr11:35139620-35140030
chr11:57349880-57350200	1518	17.4078	1	320	FALSE	chr11:57349880-57350200
chr9:88418030-88418520	1519	17.4063	1	490	FALSE	chr9:88418030-88418520
chr11:19791160-19791550	1520	17.3982	1	390	FALSE	chr11:19791160-19791550
chr18:36448870-36449290	1521	17.3982	1	420	FALSE	chr18:36448870-36449290
chr10:80894350-80895650	1522	17.3911	2	1300	FALSE	chr10:80894350-80894930;chr10:80895130-80895650
chr19:9136460-9136840	1523	17.3836	1	380	FALSE	chr19:9136460-9136840
chr5:17147150-17147630	1524	17.3675	1	480	FALSE	chr5:17147150-17147630
chrX:13198860-13199280	1525	17.3592	1	420	FALSE	chrX:13198860-13199280
chr9:131698470-131698800	1526	17.3398	1	330	FALSE	chr9:131698470-131698800
chrX:47321750-47321970	1527	17.3023	1	220	FALSE	chrX:47321750-47321970
chr8:10418280-10418540	1528	17.3015	1	260	FALSE	chr8:10418280-10418540
chr13:114343810-114344290	1529	17.3008	1	480	FALSE	chr13:114343810-114344290
chr20:48538460-48538880	1530	17.299	1	420	FALSE	chr20:48538460-48538880
chr1:81431300-81431590	1531	17.2877	1	290	FALSE	chr1:81431300-81431590
chr11:94238490-94238780	1532	17.2755	1	290	FALSE	chr11:94238490-94238780
chr6:30074560-30075290	1533	17.2755	1	730	FALSE	chr6:30074560-30075290
chr17:6495180-6495610	1534	17.2485	1	430	FALSE	chr17:6495180-6495610
chr7:137747730-137748080	1535	17.2332	1	350	FALSE	chr7:137747730-137748080
chrX:115317970-115318520	1536	17.2284	1	550	FALSE	chrX:115317970-115318520
chr14:61101810-61102270	1537	17.2055	1	460	FALSE	chr14:61101810-61102270
chr4:8063590-8064590	1538	17.1942	1	1000	FALSE	chr4:8063590-8064590
chr5:154107690-154108250	1539	17.1853	1	560	FALSE	chr5:154107690-154108250
chr1:242585840-242586490	1540	17.1829	1	650	FALSE	chr1:242585840-242586490
chr3:128993480-128993770	1541	17.1752	1	290	FALSE	chr3:128993480-128993770
chr8:23785480-23785910	1542	17.1495	1	430	FALSE	chr8:23785480-23785910
chr11:27348000-27348300	1543	17.1391	1	300	FALSE	chr11:27348000-27348300
chr16:23200950-23201580	1544	17.1236	2	630	FALSE	chr16:23200950-23201210;chr16:23201230-23201580
chr7:30556760-30557180	1545	17.0733	1	420	FALSE	chr7:30556760-30557180
chrX:6778650-6779050	1546	17.0704	1	400	FALSE	chrX:6778650-6779050
chr20:31486390-31488570	1547	17.0608	2	2180	FALSE	chr20:31486390-31486650;chr20:31488070-31488570
chrX:15718630-15718960	1548	17.0599	1	330	FALSE	chrX:15718630-15718960
chr17:77480380-77480880	1549	17.0525	1	500	FALSE	chr17:77480380-77480880
chr4:74037960-74038300	1550	17.0386	1	340	FALSE	chr4:74037960-74038300
chr9:14541980-14542480	1551	17.0373	1	500	FALSE	chr9:14541980-14542480
chr3:196186580-196187180	1552	17.0316	1	600	FALSE	chr3:196186580-196187180
chr8:66176860-66177290	1553	17.0233	1	430	FALSE	chr8:66176860-66177290
chr2:195586030-195586370	1554	17.012	1	340	FALSE	chr2:195586030-195586370
chr1:111363910-111364620	1555	16.9983	2	710	FALSE	chr1:111363910-111364280;chr1:111364300-111364620
chr17:16407830-16408130	1556	16.998	1	300	FALSE	chr17:16407830-16408130
chr3:168512790-168513110	1557	16.998	1	320	FALSE	chr3:168512790-168513110
chr12:53751080-53751370	1558	16.9727	1	290	FALSE	chr12:53751080-53751370
chr8:25185330-25185560	1559	16.9614	1	230	FALSE	chr8:25185330-25185560
chr9:127225620-127225860	1560	16.959	1	240	FALSE	chr9:127225620-127225860
chr1:242523570-242523940	1561	16.9376	1	370	FALSE	chr1:242523570-242523940
chr11:45056430-45056880	1562	16.9355	1	450	FALSE	chr11:45056430-45056880
chr17:673170-673720	1563	16.9292	1	550	FALSE	chr17:673170-673720
chr9:70114890-70115250	1564	16.9161	1	360	FALSE	chr9:70114890-70115250
chr2:174729740-174730750	1565	16.8989	2	1010	FALSE	chr2:174729740-174730130;chr2:174730470-174730750
chr8:41755240-41755700	1566	16.8956	1	460	FALSE	chr8:41755240-41755700
chr12:119308980-119309600	1567	16.8949	1	620	FALSE	chr12:119308980-119309600
chr18:37484370-37484880	1568	16.889	1	510	FALSE	chr18:37484370-37484880
chr7:146411960-146412260	1569	16.8751	1	300	FALSE	chr7:146411960-146412260
chr8:123197280-123197900	1570	16.8703	1	620	FALSE	chr8:123197280-123197900
chr14:103316780-103317340	1571	16.8696	1	560	FALSE	chr14:103316780-103317340
chr3:45225610-45225920	1572	16.8679	1	310	FALSE	chr3:45225610-45225920
chr11:64007160-64007540	1573	16.8637	1	380	FALSE	chr11:64007160-64007540
chr15:74213910-74214590	1574	16.8524	1	680	FALSE	chr15:74213910-74214590
chr6:138484700-138485160	1575	16.8509	1	460	FALSE	chr6:138484700-138485160
chr17:427190-427680	1576	16.8446	1	490	FALSE	chr17:427190-427680
chr21:44598210-44598560	1577	16.8337	1	350	FALSE	chr21:44598210-44598560
chr11:122441460-122441730	1578	16.8062	1	270	FALSE	chr11:122441460-122441730
chr19:32265710-32266250	1579	16.8021	1	540	FALSE	chr19:32265710-32266250
chr10:91683940-91684340	1580	16.7999	1	400	FALSE	chr10:91683940-91684340
chr12:31371190-31371380	1581	16.7378	1	190	FALSE	chr12:31371190-31371380
chr1:76868420-76868960	1582	16.7354	1	540	FALSE	chr1:76868420-76868960
chr19:47776540-47776810	1583	16.7097	1	270	FALSE	chr19:47776540-47776810
chr21:26064490-26064800	1584	16.7068	1	310	FALSE	chr21:26064490-26064800
chr22:38871230-38871560	1585	16.7068	1	330	FALSE	chr22:38871230-38871560
chr19:18678030-18678380	1586	16.7029	1	350	FALSE	chr19:18678030-18678380
chr2:226650100-226650750	1587	16.7005	1	650	FALSE	chr2:226650100-226650750
chr9:123174910-123175570	1588	16.6942	1	660	FALSE	chr9:123174910-123175570
chr17:38558040-38558630	1589	16.6892	1	590	FALSE	chr17:38558040-38558630
chr8:52406470-52406930	1590	16.6883	1	460	FALSE	chr8:52406470-52406930
chr13:47112210-47112830	1591	16.6543	1	620	FALSE	chr13:47112210-47112830
chr7:49775140-49775570	1592	16.6523	1	430	FALSE	chr7:49775140-49775570
chr9:13568450-13569250	1593	16.6502	2	800	FALSE	chr9:13568450-13568950;chr9:13568970-13569250
chr11:57263270-57263840	1594	16.6273	1	570	FALSE	chr11:57263270-57263840
chr14:48561410-48562180	1595	16.6258	1	770	FALSE	chr14:48561410-48562180
chr16:1928600-1929020	1596	16.6092	1	420	FALSE	chr16:1928600-1929020
chr16:6558160-6558410	1597	16.602	1	250	FALSE	chr16:6558160-6558410
chr20:11540560-11541060	1598	16.5809	1	500	FALSE	chr20:11540560-11541060
chr8:116089330-116089790	1599	16.5754	1	460	FALSE	chr8:116089330-116089790
chr15:24950680-24951040	1600	16.5671	1	360	FALSE	chr15:24950680-24951040
chr7:70048040-70048520	1601	16.5615	1	480	FALSE	chr7:70048040-70048520
chr22:27748850-27749190	1602	16.5566	1	340	FALSE	chr22:27748850-27749190
chrX:140821180-140821680	1603	16.5412	1	500	FALSE	chrX:140821180-140821680
chr21:6368940-6369160	1604	16.5249	1	220	FALSE	chr21:6368940-6369160
chr1:229696220-229696710	1605	16.5207	1	490	FALSE	chr1:229696220-229696710
chr6:159233590-159234020	1606	16.5046	1	430	FALSE	chr6:159233590-159234020
chr7:12557240-12557850	1607	16.4932	1	610	FALSE	chr7:12557240-12557850
chr4:186688140-186688790	1608	16.493	1	650	FALSE	chr4:186688140-186688790
chr10:22690620-22691140	1609	16.4913	1	520	FALSE	chr10:22690620-22691140
chr17:68749610-68750030	1610	16.4793	1	420	FALSE	chr17:68749610-68750030
chr1:84996300-84996650	1611	16.4719	1	350	FALSE	chr1:84996300-84996650
chr2:19086430-19086740	1612	16.4679	1	310	FALSE	chr2:19086430-19086740
chr20:3083270-3083780	1613	16.4653	1	510	FALSE	chr20:3083270-3083780
chr4:14226860-14227190	1614	16.4481	1	330	FALSE	chr4:14226860-14227190
chr8:70216710-70217250	1615	16.4451	1	540	FALSE	chr8:70216710-70217250
chr6:135250830-135251270	1616	16.4412	1	440	FALSE	chr6:135250830-135251270
chr10:96309730-96310340	1617	16.4102	1	610	FALSE	chr10:96309730-96310340
chr21:42525090-42525540	1618	16.3956	1	450	FALSE	chr21:42525090-42525540
chr8:14067820-14068270	1619	16.3923	1	450	FALSE	chr8:14067820-14068270
chr7:7352800-7353300	1620	16.3852	1	500	FALSE	chr7:7352800-7353300
chr5:149445300-149445770	1621	16.3393	1	470	FALSE	chr5:149445300-149445770
chr4:153816560-153816940	1622	16.3241	1	380	FALSE	chr4:153816560-153816940
chr12:66426590-66427230	1623	16.3101	1	640	FALSE	chr12:66426590-66427230
chr4:151992590-151993170	1624	16.2946	1	580	FALSE	chr4:151992590-151993170
chr11:10911870-10912370	1625	16.2897	1	500	FALSE	chr11:10911870-10912370
chr13:31225920-31226180	1626	16.2875	1	260	FALSE	chr13:31225920-31226180
chr7:132188110-132188560	1627	16.2816	1	450	FALSE	chr7:132188110-132188560
chr12:72612150-72612570	1628	16.2703	1	420	FALSE	chr12:72612150-72612570
chr9:129278510-129279010	1629	16.2629	1	500	FALSE	chr9:129278510-129279010
chr1:46166990-46167380	1630	16.2482	1	390	FALSE	chr1:46166990-46167380
chr9:87416250-87416750	1631	16.2232	1	500	FALSE	chr9:87416250-87416750
chr5:75050400-75050830	1632	16.2197	1	430	FALSE	chr5:75050400-75050830
chr9:133509140-133509620	1633	16.2158	1	480	FALSE	chr9:133509140-133509620
chr14:93995460-94002110	1634	16.1937	2	6650	FALSE	chr14:93995460-93995890;chr14:94001680-94002110
chr8:123479410-123488260	1635	16.1785	2	8850	FALSE	chr8:123479410-123479560;chr8:123488020-123488260
chr5:170612280-170612670	1636	16.1726	1	390	FALSE	chr5:170612280-170612670
chr2:79359220-79359770	1637	16.1663	1	550	FALSE	chr2:79359220-79359770
chr3:8987570-8987880	1638	16.1628	1	310	FALSE	chr3:8987570-8987880
chr2:774400-775100	1639	16.1419	1	700	FALSE	chr2:774400-775100
chr11:18865910-18866380	1640	16.1264	1	470	FALSE	chr11:18865910-18866380
chr12:113515160-113520070	1641	16.1262	2	4910	FALSE	chr12:113515160-113515710;chr12:113519710-113520070
chr19:29364190-29364650	1642	16.1029	1	460	FALSE	chr19:29364190-29364650
chr15:66025990-66026380	1643	16.0976	1	390	FALSE	chr15:66025990-66026380
chr7:20019890-20020310	1644	16.0752	1	420	FALSE	chr7:20019890-20020310
chr12:128728830-128729270	1645	16.0719	1	440	FALSE	chr12:128728830-128729270
chr3:47522120-47522390	1646	16.0717	1	270	FALSE	chr3:47522120-47522390
chr11:62505150-62505480	1647	16.0588	1	330	FALSE	chr11:62505150-62505480
chr9:92992440-92992920	1648	16.0338	1	480	FALSE	chr9:92992440-92992920
chr2:4381150-4381570	1649	16.0336	1	420	FALSE	chr2:4381150-4381570
chr2:62266710-62267070	1650	16.0311	1	360	FALSE	chr2:62266710-62267070
chr4:55132580-55133220	1651	16.0294	1	640	FALSE	chr4:55132580-55133220
chr10:132878980-132879680	1652	16.0246	1	700	FALSE	chr10:132878980-132879680
chr16:74865870-74866110	1653	16.0172	1	240	FALSE	chr16:74865870-74866110
chr18:27713020-27713320	1654	16.0133	1	300	FALSE	chr18:27713020-27713320
chr12:95608360-95608840	1655	16.0091	1	480	FALSE	chr12:95608360-95608840
chr4:42294180-42294770	1656	16.0019	1	590	FALSE	chr4:42294180-42294770
chr3:160162380-160162830	1657	15.993	1	450	FALSE	chr3:160162380-160162830
chr4:90833680-90834030	1658	15.959	1	350	FALSE	chr4:90833680-90834030
chr2:23280490-23280850	1659	15.9585	1	360	FALSE	chr2:23280490-23280850
chr2:88451640-88452100	1660	15.9433	1	460	FALSE	chr2:88451640-88452100
chr8:125189180-125190590	1661	15.9385	2	1410	FALSE	chr8:125189180-125189590;chr8:125190260-125190590
chr3:184679350-184679650	1662	15.9278	1	300	FALSE	chr3:184679350-184679650
chr3:119809310-119809870	1663	15.9219	1	560	FALSE	chr3:119809310-119809870
chr11:86356800-86357280	1664	15.9148	1	480	FALSE	chr11:86356800-86357280
chr22:43868960-43869390	1665	15.9148	1	430	FALSE	chr22:43868960-43869390
chr1:37395160-37395560	1666	15.8986	1	400	FALSE	chr1:37395160-37395560
chr1:230751700-230752010	1667	15.8929	1	310	FALSE	chr1:230751700-230752010
chr2:202064450-202064930	1668	15.8912	1	480	FALSE	chr2:202064450-202064930
chr11:69963470-69966270	1669	15.8816	2	2800	FALSE	chr11:69963470-69963860;chr11:69965620-69966270
chr3:63343730-63344190	1670	15.8801	1	460	FALSE	chr3:63343730-63344190
chr1:17128460-17130680	1671	15.8733	2	2220	FALSE	chr1:17128460-17128760;chr1:17130250-17130680
chr1:54962530-54963030	1672	15.8701	1	500	FALSE	chr1:54962530-54963030
chr6:111862580-111863070	1673	15.8686	1	490	FALSE	chr6:111862580-111863070
chr17:18718720-18719070	1674	15.832	1	350	FALSE	chr17:18718720-18719070
chr8:126635210-126635600	1675	15.8197	1	390	FALSE	chr8:126635210-126635600
chr12:103012890-103013390	1676	15.7944	1	500	FALSE	chr12:103012890-103013390
chr17:15645420-15645910	1677	15.7805	1	490	FALSE	chr17:15645420-15645910
chr1:15206670-15207250	1678	15.7775	1	580	FALSE	chr1:15206670-15207250
chr1:177794530-177795100	1679	15.7775	1	570	FALSE	chr1:177794530-177795100
chr3:32800410-32800760	1680	15.7604	1	350	FALSE	chr3:32800410-32800760
chr13:29886160-29886600	1681	15.7375	1	440	FALSE	chr13:29886160-29886600
chr17:39617690-39618010	1682	15.7221	1	320	FALSE	chr17:39617690-39618010
chr7:75905830-75906430	1683	15.7188	1	600	FALSE	chr7:75905830-75906430
chr9:94212500-94213180	1684	15.7092	1	680	FALSE	chr9:94212500-94213180
chr5:150208490-150209040	1685	15.7027	1	550	FALSE	chr5:150208490-150209040
chr5:124497020-124497400	1686	15.6979	1	380	FALSE	chr5:124497020-124497400
chr18:58345090-58345520	1687	15.695	1	430	FALSE	chr18:58345090-58345520
chr20:5315820-5316380	1688	15.6929	1	560	FALSE	chr20:5315820-5316380
chr19:9986640-9987290	1689	15.672	1	650	FALSE	chr19:9986640-9987290
chr12:43272270-43272700	1690	15.6604	1	430	FALSE	chr12:43272270-43272700
chr4:21596460-21596790	1691	15.6321	1	330	FALSE	chr4:21596460-21596790
chr6:45901000-45901500	1692	15.6155	1	500	FALSE	chr6:45901000-45901500
chr9:129071570-129072140	1693	15.6074	1	570	FALSE	chr9:129071570-129072140
chr9:74293550-74293840	1694	15.5961	1	290	FALSE	chr9:74293550-74293840
chr1:1859100-1859650	1695	15.5919	1	550	FALSE	chr1:1859100-1859650
chr6:10560050-10560650	1696	15.5839	1	600	FALSE	chr6:10560050-10560650
chr10:74152430-74152760	1697	15.5706	1	330	FALSE	chr10:74152430-74152760
chr17:4848830-4849330	1698	15.5678	1	500	FALSE	chr17:4848830-4849330
chr19:48777820-48778150	1699	15.5678	1	330	FALSE	chr19:48777820-48778150
chr1:32984250-32984680	1700	15.5621	1	430	FALSE	chr1:32984250-32984680
chr15:82062990-82063450	1701	15.5568	1	460	FALSE	chr15:82062990-82063450
chr7:35015340-35015820	1702	15.5442	1	480	FALSE	chr7:35015340-35015820
chr12:105090380-105090780	1703	15.5261	1	400	FALSE	chr12:105090380-105090780
chr21:27206200-27206750	1704	15.5222	1	550	FALSE	chr21:27206200-27206750
chr5:160477530-160477880	1705	15.5139	1	350	FALSE	chr5:160477530-160477880
chr8:36923020-36923570	1706	15.5067	1	550	FALSE	chr8:36923020-36923570
chr15:66067640-66068050	1707	15.5047	1	410	FALSE	chr15:66067640-66068050
chr1:88566500-88567090	1708	15.5041	1	590	FALSE	chr1:88566500-88567090
chr16:84555370-84555980	1709	15.5035	1	610	FALSE	chr16:84555370-84555980
chr1:109782680-109782960	1710	15.4993	1	280	FALSE	chr1:109782680-109782960
chr12:48184330-48184810	1711	15.4854	1	480	FALSE	chr12:48184330-48184810
chr1:151945730-151946070	1712	15.4752	1	340	FALSE	chr1:151945730-151946070
chr1:229150410-229150950	1713	15.4701	1	540	FALSE	chr1:229150410-229150950
chr16:19838070-19838500	1714	15.4368	1	430	FALSE	chr16:19838070-19838500
chr19:40231500-40231780	1715	15.4343	1	280	FALSE	chr19:40231500-40231780
chr8:20458140-20458700	1716	15.4294	1	560	FALSE	chr8:20458140-20458700
chr7:23968130-23968860	1717	15.421	1	730	FALSE	chr7:23968130-23968860
chr16:77788910-77790460	1718	15.413	2	1550	FALSE	chr16:77788910-77789310;chr16:77790090-77790460
chr22:42065330-42065670	1719	15.4058	1	340	FALSE	chr22:42065330-42065670
chr1:101653740-101654060	1720	15.3992	1	320	FALSE	chr1:101653740-101654060
chr9:87393600-87394080	1721	15.3921	1	480	FALSE	chr9:87393600-87394080
chr8:42716510-42716790	1722	15.3579	1	280	FALSE	chr8:42716510-42716790
chr13:98875060-98875700	1723	15.3439	1	640	FALSE	chr13:98875060-98875700
chr11:57283610-57284100	1724	15.3162	1	490	FALSE	chr11:57283610-57284100
chr3:50530160-50530650	1725	15.3064	1	490	FALSE	chr3:50530160-50530650
chrX:97763370-97763920	1726	15.2846	1	550	FALSE	chrX:97763370-97763920
chr1:154187310-154187750	1727	15.2659	1	440	FALSE	chr1:154187310-154187750
chr6:14625460-14625820	1728	15.256	1	360	FALSE	chr6:14625460-14625820
chr1:178581420-178581790	1729	15.2179	1	370	FALSE	chr1:178581420-178581790
chr4:16001280-16001740	1730	15.2153	1	460	FALSE	chr4:16001280-16001740
chrX:109183670-109184060	1731	15.2075	1	390	FALSE	chrX:109183670-109184060
chr10:107913490-107913820	1732	15.2057	1	330	FALSE	chr10:107913490-107913820
chr1:183403520-183403970	1733	15.1765	1	450	FALSE	chr1:183403520-183403970
chr11:94656890-94657000	1734	15.1723	1	110	FALSE	chr11:94656890-94657000
chr5:146026210-146026870	1735	15.1706	1	660	FALSE	chr5:146026210-146026870
chr19:19090570-19090900	1736	15.1667	1	330	FALSE	chr19:19090570-19090900
chr3:187210360-187210840	1737	15.1431	1	480	FALSE	chr3:187210360-187210840
chr10:11797820-11798250	1738	15.136	1	430	FALSE	chr10:11797820-11798250
chr1:31951850-31952160	1739	15.1271	1	310	FALSE	chr1:31951850-31952160
chrX:24369700-24372000	1740	15.1163	2	2300	FALSE	chrX:24369700-24370110;chrX:24371430-24372000
chr18:46466610-46467070	1741	15.1048	1	460	FALSE	chr18:46466610-46467070
chr11:47204590-47204980	1742	15.0991	1	390	FALSE	chr11:47204590-47204980
chr6:2909320-2909580	1743	15.0893	1	260	FALSE	chr6:2909320-2909580
chr5:14258960-14259400	1744	15.0837	1	440	FALSE	chr5:14258960-14259400
chr3:77079990-77080380	1745	15.0682	1	390	FALSE	chr3:77079990-77080380
chr7:12094710-12095170	1746	15.0675	1	460	FALSE	chr7:12094710-12095170
chr11:743460-743750	1747	15.0658	1	290	FALSE	chr11:743460-743750
chr1:24003160-24003750	1748	15.0601	1	590	FALSE	chr1:24003160-24003750
chr17:50207010-50207330	1749	15.0503	1	320	FALSE	chr17:50207010-50207330
chr3:98326310-98326600	1750	15.0429	1	290	FALSE	chr3:98326310-98326600
chr3:161366060-161366470	1751	15.0169	1	410	FALSE	chr3:161366060-161366470
chr17:8039370-8039750	1752	15.0032	1	380	FALSE	chr17:8039370-8039750
chr15:88036210-88036650	1753	14.9919	1	440	FALSE	chr15:88036210-88036650
chr1:94688570-94689110	1754	14.9806	1	540	FALSE	chr1:94688570-94689110
chr1:81414460-81415020	1755	14.9803	1	560	FALSE	chr1:81414460-81415020
chr12:119208630-119209040	1756	14.9773	1	410	FALSE	chr12:119208630-119209040
chr12:26226510-26227150	1757	14.9648	1	640	FALSE	chr12:26226510-26227150
chr12:112584310-112584630	1758	14.9398	1	320	FALSE	chr12:112584310-112584630
chr15:69648240-69648620	1759	14.9374	1	380	FALSE	chr15:69648240-69648620
chr12:43550730-43551080	1760	14.9356	1	350	FALSE	chr12:43550730-43551080
chr9:107438290-107438850	1761	14.9341	1	560	FALSE	chr9:107438290-107438850
chr11:77753230-77753510	1762	14.93	1	280	FALSE	chr11:77753230-77753510
chr5:53478340-53478750	1763	14.93	1	410	FALSE	chr5:53478340-53478750
chrX:29155180-29155500	1764	14.8999	1	320	FALSE	chrX:29155180-29155500
chr13:64684660-64685000	1765	14.8949	1	340	FALSE	chr13:64684660-64685000
chrX:133649640-133649970	1766	14.8811	1	330	FALSE	chrX:133649640-133649970
chr7:12422880-12423440	1767	14.8583	1	560	FALSE	chr7:12422880-12423440
chr22:49269820-49270410	1768	14.8445	1	590	FALSE	chr22:49269820-49270410
chr11:19772460-19772760	1769	14.8374	1	300	FALSE	chr11:19772460-19772760
chr22:44620360-44620810	1770	14.8335	1	450	FALSE	chr22:44620360-44620810
chr4:76730090-76730900	1771	14.8249	1	810	FALSE	chr4:76730090-76730900
chr20:45649290-45649980	1772	14.8217	1	690	FALSE	chr20:45649290-45649980
chr2:77093680-77094060	1773	14.8053	1	380	FALSE	chr2:77093680-77094060
chr2:84939510-84939880	1774	14.7918	1	370	FALSE	chr2:84939510-84939880
chr9:132806970-132807330	1775	14.7748	1	360	FALSE	chr9:132806970-132807330
chr7:147605780-147606090	1776	14.7746	1	310	FALSE	chr7:147605780-147606090
chr5:170332760-170333130	1777	14.7648	1	370	FALSE	chr5:170332760-170333130
chr8:53658460-53658800	1778	14.7576	1	340	FALSE	chr8:53658460-53658800
chr19:6802290-6802820	1779	14.7552	1	530	FALSE	chr19:6802290-6802820
chr3:119359420-119359810	1780	14.7513	1	390	FALSE	chr3:119359420-119359810
chr19:45217690-45218450	1781	14.7257	1	760	FALSE	chr19:45217690-45218450
chr1:219812020-219812460	1782	14.7216	1	440	FALSE	chr1:219812020-219812460
chr5:140146220-140153400	1783	14.7081	2	7180	FALSE	chr5:140146220-140146470;chr5:140153130-140153400
chr4:75831730-75832300	1784	14.6933	1	570	FALSE	chr4:75831730-75832300
chr9:74497910-74498370	1785	14.6926	1	460	FALSE	chr9:74497910-74498370
chr19:3306730-3307030	1786	14.6924	1	300	FALSE	chr19:3306730-3307030
chr12:104230560-104231030	1787	14.6891	1	470	FALSE	chr12:104230560-104231030
chr21:41779010-41779490	1788	14.6891	1	480	FALSE	chr21:41779010-41779490
chr2:236087350-236087740	1789	14.6828	1	390	FALSE	chr2:236087350-236087740
chr3:27043450-27043930	1790	14.6828	1	480	FALSE	chr3:27043450-27043930
chrX:53088380-53088530	1791	14.681	1	150	FALSE	chrX:53088380-53088530
chr7:21543660-21544030	1792	14.6697	1	370	FALSE	chr7:21543660-21544030
chr8:138582420-138582920	1793	14.6554	1	500	FALSE	chr8:138582420-138582920
chr14:90440130-90440670	1794	14.6486	1	540	FALSE	chr14:90440130-90440670
chr12:127743550-127743910	1795	14.6442	1	360	FALSE	chr12:127743550-127743910
chr6:26341480-26342000	1796	14.6202	1	520	FALSE	chr6:26341480-26342000
chr3:59128670-59129350	1797	14.6072	1	680	FALSE	chr3:59128670-59129350
chr1:79262530-79262990	1798	14.5941	1	460	FALSE	chr1:79262530-79262990
chr2:43186630-43187330	1799	14.5917	1	700	FALSE	chr2:43186630-43187330
chr7:69213850-69214160	1800	14.5875	1	310	FALSE	chr7:69213850-69214160
chrX:43005140-43005550	1801	14.5875	1	410	FALSE	chrX:43005140-43005550
chr2:44051590-44052540	1802	14.5828	1	950	FALSE	chr2:44051590-44052540
chr4:76782000-76782320	1803	14.5828	1	320	FALSE	chr4:76782000-76782320
chr11:1596570-1597110	1804	14.5786	1	540	FALSE	chr11:1596570-1597110
chr6:35742790-35743220	1805	14.578	1	430	FALSE	chr6:35742790-35743220
chr6:134516990-134517350	1806	14.5723	1	360	FALSE	chr6:134516990-134517350
chr7:45888820-45889260	1807	14.5509	1	440	FALSE	chr7:45888820-45889260
chr8:102999240-102999970	1808	14.5492	1	730	FALSE	chr8:102999240-102999970
chr1:36922960-36923420	1809	14.5396	1	460	FALSE	chr1:36922960-36923420
chr12:10457800-10458160	1810	14.5357	1	360	FALSE	chr12:10457800-10458160
chr1:7536120-7536460	1811	14.5357	1	340	FALSE	chr1:7536120-7536460
chr16:51359030-51359680	1812	14.5224	1	650	FALSE	chr16:51359030-51359680
chr10:124020910-124021230	1813	14.5119	1	320	FALSE	chr10:124020910-124021230
chr9:14274210-14274630	1814	14.5069	1	420	FALSE	chr9:14274210-14274630
chr7:141511100-141511510	1815	14.5062	1	410	FALSE	chr7:141511100-141511510
chr18:65365560-65365880	1816	14.4934	1	320	FALSE	chr18:65365560-65365880
chr19:38250760-38251120	1817	14.4925	1	360	FALSE	chr19:38250760-38251120
chr1:246795270-246795780	1818	14.4657	1	510	FALSE	chr1:246795270-246795780
chr5:34483460-34483900	1819	14.4583	1	440	FALSE	chr5:34483460-34483900
chr2:65045470-65045890	1820	14.4559	1	420	FALSE	chr2:65045470-65045890
chr1:178929080-178929420	1821	14.4517	1	340	FALSE	chr1:178929080-178929420
chr14:60278420-60278730	1822	14.4387	1	310	FALSE	chr14:60278420-60278730
chr5:172585970-172586440	1823	14.4363	1	470	FALSE	chr5:172585970-172586440
chr7:70848560-70856810	1824	14.4345	2	8250	FALSE	chr7:70848560-70848860;chr7:70856480-70856810
chr3:47260510-47260990	1825	14.425	1	480	FALSE	chr3:47260510-47260990
chr10:57083930-57084350	1826	14.4166	1	420	FALSE	chr10:57083930-57084350
chr21:31875030-31875480	1827	14.4071	1	450	FALSE	chr21:31875030-31875480
chr4:152165170-152165570	1828	14.4056	1	400	FALSE	chr4:152165170-152165570
chr3:159775530-159775950	1829	14.3982	1	420	FALSE	chr3:159775530-159775950
chr18:56919260-56919540	1830	14.3973	1	280	FALSE	chr18:56919260-56919540
chrX:114606320-114606730	1831	14.3973	1	410	FALSE	chrX:114606320-114606730
chr8:102436160-102436650	1832	14.377	1	490	FALSE	chr8:102436160-102436650
chr14:55201250-55201740	1833	14.3567	1	490	FALSE	chr14:55201250-55201740
chr16:19407010-19407460	1834	14.3493	1	450	FALSE	chr16:19407010-19407460
chr11:8180510-8180770	1835	14.3314	1	260	FALSE	chr11:8180510-8180770
chr6:15439440-15439710	1836	14.3297	1	270	FALSE	chr6:15439440-15439710
chr6:98627420-98627720	1837	14.3064	1	300	FALSE	chr6:98627420-98627720
chr19:43812700-43813010	1838	14.2931	1	310	FALSE	chr19:43812700-43813010
chr11:77457070-77457650	1839	14.2868	1	580	FALSE	chr11:77457070-77457650
chr10:20208900-20209210	1840	14.2737	1	310	FALSE	chr10:20208900-20209210
chr11:88174690-88174970	1841	14.2615	1	280	FALSE	chr11:88174690-88174970
chr12:112616650-112617350	1842	14.2541	1	700	FALSE	chr12:112616650-112617350
chr9:98169030-98169290	1843	14.2386	1	260	FALSE	chr9:98169030-98169290
chr11:44443760-44444090	1844	14.2266	1	330	FALSE	chr11:44443760-44444090
chr1:193588820-193589070	1845	14.2207	1	250	FALSE	chr1:193588820-193589070
chrX:112081910-112082360	1846	14.2177	1	450	FALSE	chrX:112081910-112082360
chr8:140014310-140014620	1847	14.2076	1	310	FALSE	chr8:140014310-140014620
chr8:119596750-119597150	1848	14.2061	1	400	FALSE	chr8:119596750-119597150
chr10:123213270-123213590	1849	14.1996	1	320	FALSE	chr10:123213270-123213590
chr8:61839240-61839480	1850	14.1981	1	240	FALSE	chr8:61839240-61839480
chr12:32016840-32017300	1851	14.1939	1	460	FALSE	chr12:32016840-32017300
chr2:144389620-144390150	1852	14.1924	1	530	FALSE	chr2:144389620-144390150
chr5:141883370-141883860	1853	14.1865	1	490	FALSE	chr5:141883370-141883860
chr22:24688160-24688750	1854	14.1799	1	590	FALSE	chr22:24688160-24688750
chr8:42084870-42085290	1855	14.1728	1	420	FALSE	chr8:42084870-42085290
chr15:61892260-61892540	1856	14.1704	1	280	FALSE	chr15:61892260-61892540
chr15:79680610-79681130	1857	14.163	1	520	FALSE	chr15:79680610-79681130
chr9:76873410-76873760	1858	14.159	1	350	FALSE	chr9:76873410-76873760
chr6:170438390-170438850	1859	14.1575	1	460	FALSE	chr6:170438390-170438850
chr4:11821750-11822340	1860	14.1566	1	590	FALSE	chr4:11821750-11822340
chr11:45091500-45091800	1861	14.1531	1	300	FALSE	chr11:45091500-45091800
chr20:36454710-36455150	1862	14.1516	1	440	FALSE	chr20:36454710-36455150
chr5:73288830-73289200	1863	14.1492	1	370	FALSE	chr5:73288830-73289200
chr7:2300710-2301100	1864	14.1429	1	390	FALSE	chr7:2300710-2301100
chrX:6279380-6279790	1865	14.1239	1	410	FALSE	chrX:6279380-6279790
chrX:78514750-78515160	1866	14.1183	1	410	FALSE	chrX:78514750-78515160
chr1:96562160-96562590	1867	14.1102	1	430	FALSE	chr1:96562160-96562590
chr2:62321390-62321790	1868	14.1102	1	400	FALSE	chr2:62321390-62321790
chr13:45046920-45047270	1869	14.106	1	350	FALSE	chr13:45046920-45047270
chr2:85768610-85769180	1870	14.0915	1	570	FALSE	chr2:85768610-85769180
chr11:120255650-120255890	1871	14.0832	1	240	FALSE	chr11:120255650-120255890
chr9:106019020-106019460	1872	14.0655	1	440	FALSE	chr9:106019020-106019460
chr6:108781420-108781770	1873	14.0638	1	350	FALSE	chr6:108781420-108781770
chr7:35670840-35671180	1874	14.0542	1	340	FALSE	chr7:35670840-35671180
chr18:58846860-58847190	1875	14.0476	1	330	FALSE	chr18:58846860-58847190
chr22:36608880-36609190	1876	14.0429	1	310	FALSE	chr22:36608880-36609190
chr19:51726010-51726460	1877	14.0208	1	450	FALSE	chr19:51726010-51726460
chr7:76198320-76198670	1878	14.0208	1	350	FALSE	chr7:76198320-76198670
chr1:201500510-201500900	1879	14.0191	1	390	FALSE	chr1:201500510-201500900
chr7:129492140-129492390	1880	14.0143	1	250	FALSE	chr7:129492140-129492390
chr9:36765720-36765910	1881	14.0036	1	190	FALSE	chr9:36765720-36765910
chr10:84296450-84297100	1882	14.0019	1	650	FALSE	chr10:84296450-84297100
chr1:54579380-54579790	1883	14.0004	1	410	FALSE	chr1:54579380-54579790
chr1:114145680-114146020	1884	13.9977	1	340	FALSE	chr1:114145680-114146020
chr17:77392310-77393040	1885	13.9882	1	730	FALSE	chr17:77392310-77393040
chr2:120373440-120374270	1886	13.9783	2	830	FALSE	chr2:120373440-120373790;chr2:120373810-120374270
chr6:11655530-11656110	1887	13.9474	1	580	FALSE	chr6:11655530-11656110
chr3:112686430-112686760	1888	13.9452	1	330	FALSE	chr3:112686430-112686760
chr9:112098310-112098590	1889	13.9396	1	280	FALSE	chr9:112098310-112098590
chr5:167305820-167306190	1890	13.9297	1	370	FALSE	chr5:167305820-167306190
chr5:142551230-142551570	1891	13.928	1	340	FALSE	chr5:142551230-142551570
chr19:38543950-38544230	1892	13.9273	1	280	FALSE	chr19:38543950-38544230
chr2:25669320-25669740	1893	13.9226	1	420	FALSE	chr2:25669320-25669740
chr18:58808330-58808780	1894	13.9199	1	450	FALSE	chr18:58808330-58808780
chr5:136564850-136565360	1895	13.9003	1	510	FALSE	chr5:136564850-136565360
chrX:16216400-16216880	1896	13.8988	1	480	FALSE	chrX:16216400-16216880
chr18:74921280-74921800	1897	13.8929	1	520	FALSE	chr18:74921280-74921800
chr2:47237950-47238410	1898	13.8914	1	460	FALSE	chr2:47237950-47238410
chr20:17843180-17843630	1899	13.8809	1	450	FALSE	chr20:17843180-17843630
chr4:71765500-71765990	1900	13.8792	1	490	FALSE	chr4:71765500-71765990
chr15:63460700-63461150	1901	13.8728	1	450	FALSE	chr15:63460700-63461150
chr6:75268440-75268790	1902	13.8401	1	350	FALSE	chr6:75268440-75268790
chr1:18110180-18110540	1903	13.8271	1	360	FALSE	chr1:18110180-18110540
chr9:135198790-135199200	1904	13.8232	1	410	FALSE	chr9:135198790-135199200
chr10:59991110-59991760	1905	13.8229	1	650	FALSE	chr10:59991110-59991760
chr6:33509300-33509860	1906	13.8133	1	560	FALSE	chr6:33509300-33509860
chr17:29005070-29005640	1907	13.8131	1	570	FALSE	chr17:29005070-29005640
chr9:97503280-97503590	1908	13.8092	1	310	FALSE	chr9:97503280-97503590
chr11:61541340-61542050	1909	13.8053	1	710	FALSE	chr11:61541340-61542050
chr3:62538420-62539160	1910	13.8035	1	740	FALSE	chr3:62538420-62539160
chr6:13248010-13248630	1911	13.7841	1	620	FALSE	chr6:13248010-13248630
chr14:68040700-68041080	1912	13.78	1	380	FALSE	chr14:68040700-68041080
chr7:158702240-158702520	1913	13.7782	1	280	FALSE	chr7:158702240-158702520
chr1:99514920-99515350	1914	13.7573	1	430	FALSE	chr1:99514920-99515350
chr1:78046240-78046300	1915	13.7508	1	60	FALSE	chr1:78046240-78046300
chr8:23962970-23963670	1916	13.6832	1	700	FALSE	chr8:23962970-23963670
chr22:40540240-40540540	1917	13.6808	1	300	FALSE	chr22:40540240-40540540
chr10:120979670-120980020	1918	13.6773	1	350	FALSE	chr10:120979670-120980020
chr12:52804980-52805580	1919	13.666	1	600	FALSE	chr12:52804980-52805580
chr3:40616230-40616740	1920	13.6614	1	510	FALSE	chr3:40616230-40616740
chr18:57063980-57064400	1921	13.659	1	420	FALSE	chr18:57063980-57064400
chr3:32349130-32349500	1922	13.6287	1	370	FALSE	chr3:32349130-32349500
chr14:79378000-79378320	1923	13.624	1	320	FALSE	chr14:79378000-79378320
chr10:16196830-16197260	1924	13.6093	1	430	FALSE	chr10:16196830-16197260
chr20:21505720-21506260	1925	13.6052	1	540	FALSE	chr20:21505720-21506260
chrX:48827260-48827680	1926	13.6034	1	420	FALSE	chrX:48827260-48827680
chr12:19425230-19425560	1927	13.5701	1	330	FALSE	chr12:19425230-19425560
chr11:132792360-132792780	1928	13.5588	1	420	FALSE	chr11:132792360-132792780
chr2:136423480-136423770	1929	13.5588	1	290	FALSE	chr2:136423480-136423770
chr2:48585610-48586240	1930	13.5588	1	630	FALSE	chr2:48585610-48586240
chr12:53695180-53695530	1931	13.5391	1	350	FALSE	chr12:53695180-53695530
chr3:96000870-96001370	1932	13.5376	1	500	FALSE	chr3:96000870-96001370
chr13:106859260-106859500	1933	13.5295	1	240	FALSE	chr13:106859260-106859500
chr18:23037720-23038150	1934	13.5295	1	430	FALSE	chr18:23037720-23038150
chr12:112777540-112778060	1935	13.5003	1	520	FALSE	chr12:112777540-112778060
chr18:7728360-7728620	1936	13.4969	1	260	FALSE	chr18:7728360-7728620
chr2:31727950-31728360	1937	13.4962	1	410	FALSE	chr2:31727950-31728360
chr1:30002840-30003360	1938	13.4735	1	520	FALSE	chr1:30002840-30003360
chr10:19119250-19119560	1939	13.4507	1	310	FALSE	chr10:19119250-19119560
chr1:69076610-69077000	1940	13.4352	1	390	FALSE	chr1:69076610-69077000
chr2:99554120-99554580	1941	13.4215	1	460	FALSE	chr2:99554120-99554580
chr4:20573010-20573420	1942	13.4212	1	410	FALSE	chr4:20573010-20573420
chr2:26849080-26849550	1943	13.4206	1	470	FALSE	chr2:26849080-26849550
chr12:13595510-13596050	1944	13.4075	1	540	FALSE	chr12:13595510-13596050
chr7:157568270-157568740	1945	13.3962	1	470	FALSE	chr7:157568270-157568740
chr18:4494980-4495370	1946	13.37	1	390	FALSE	chr18:4494980-4495370
chr16:2296640-2296900	1947	13.353	1	260	FALSE	chr16:2296640-2296900
chr13:65233270-65233610	1948	13.3456	1	340	FALSE	chr13:65233270-65233610
chr7:68245610-68246080	1949	13.336	1	470	FALSE	chr7:68245610-68246080
chr22:33738140-33738480	1950	13.3157	1	340	FALSE	chr22:33738140-33738480
chr4:174401420-174401600	1951	13.3116	1	180	FALSE	chr4:174401420-174401600
chr1:20553560-20554010	1952	13.3044	1	450	FALSE	chr1:20553560-20554010
chr19:35605030-35605540	1953	13.3027	1	510	FALSE	chr19:35605030-35605540
chr6:30444140-30444680	1954	13.2872	1	540	FALSE	chr6:30444140-30444680
chr17:55990360-55990700	1955	13.266	1	340	FALSE	chr17:55990360-55990700
chr11:12829910-12830320	1956	13.2604	1	410	FALSE	chr11:12829910-12830320
chr10:99330140-99330620	1957	13.244	1	480	FALSE	chr10:99330140-99330620
chr16:56991740-56992110	1958	13.2214	1	370	FALSE	chr16:56991740-56992110
chr2:467470-467960	1959	13.1937	1	490	FALSE	chr2:467470-467960
chr9:93345560-93345910	1960	13.1895	1	350	FALSE	chr9:93345560-93345910
chr20:20492400-20492800	1961	13.1725	1	400	FALSE	chr20:20492400-20492800
chr13:21327060-21327260	1962	13.1708	1	200	FALSE	chr13:21327060-21327260
chr11:33375510-33375790	1963	13.1568	1	280	FALSE	chr11:33375510-33375790
chr4:81427170-81427530	1964	13.1455	1	360	FALSE	chr4:81427170-81427530
chr6:96925160-96925340	1965	13.1359	1	180	FALSE	chr6:96925160-96925340
chr14:75310540-75311060	1966	13.1133	1	520	FALSE	chr14:75310540-75311060
chr16:83979390-83979940	1967	13.0481	1	550	FALSE	chr16:83979390-83979940
chr5:142701810-142702290	1968	13.0481	1	480	FALSE	chr5:142701810-142702290
chr12:46831790-46832200	1969	13.0164	1	410	FALSE	chr12:46831790-46832200
chr10:21145780-21146050	1970	13.0156	1	270	FALSE	chr10:21145780-21146050
chr1:113255920-113256440	1971	13.0156	1	520	FALSE	chr1:113255920-113256440
chr18:58087980-58088540	1972	13.0108	1	560	FALSE	chr18:58087980-58088540
chr1:59677870-59678330	1973	12.9822	1	460	FALSE	chr1:59677870-59678330
chr6:106895620-106896010	1974	12.9822	1	390	FALSE	chr6:106895620-106896010
chr5:1790550-1790840	1975	12.9742	1	290	FALSE	chr5:1790550-1790840
chr11:44957330-44957730	1976	12.97	1	400	FALSE	chr11:44957330-44957730
chr14:64061070-64061410	1977	12.9644	1	340	FALSE	chr14:64061070-64061410
chr1:11719830-11720260	1978	12.9644	1	430	FALSE	chr1:11719830-11720260
chr16:88358960-88359640	1979	12.9629	2	680	FALSE	chr16:88358960-88359230;chr16:88359250-88359640
chr1:229861930-229862340	1980	12.9626	1	410	FALSE	chr1:229861930-229862340
chr9:123265930-123266150	1981	12.9545	1	220	FALSE	chr9:123265930-123266150
chr14:89615460-89615650	1982	12.9489	1	190	FALSE	chr14:89615460-89615650
chr1:20223660-20224040	1983	12.9489	1	380	FALSE	chr1:20223660-20224040
chr18:46152890-46153400	1984	12.9376	1	510	FALSE	chr18:46152890-46153400
chr4:47119670-47120030	1985	12.9349	1	360	FALSE	chr4:47119670-47120030
chr2:81648310-81648780	1986	12.9302	1	470	FALSE	chr2:81648310-81648780
chr10:89031980-89032470	1987	12.9293	1	490	FALSE	chr10:89031980-89032470
chr16:4010910-4011610	1988	12.9278	1	700	FALSE	chr16:4010910-4011610
chr9:94085310-94085600	1989	12.9084	1	290	FALSE	chr9:94085310-94085600
chr17:65294140-65294540	1990	12.8944	1	400	FALSE	chr17:65294140-65294540
chr3:100210650-100211170	1991	12.8872	1	520	FALSE	chr3:100210650-100211170
chr12:724350-724770	1992	12.887	1	420	FALSE	chr12:724350-724770
chr17:13601120-13601470	1993	12.8828	1	350	FALSE	chr17:13601120-13601470
chr14:22244780-22245320	1994	12.8674	1	540	FALSE	chr14:22244780-22245320
chr7:12111290-12111740	1995	12.8619	1	450	FALSE	chr7:12111290-12111740
chr15:67804970-67805580	1996	12.8497	1	610	FALSE	chr15:67804970-67805580
chrX:17206410-17206990	1997	12.848	1	580	FALSE	chrX:17206410-17206990
chr3:22371770-22372240	1998	12.8423	1	470	FALSE	chr3:22371770-22372240
chr7:98827020-98827460	1999	12.8423	1	440	FALSE	chr7:98827020-98827460
[truncated: 1,093 more rows]

## Sheet: DEvshESC
Parent	Rank	TotalSignal	NumTRE	Length	Super	Children
chr10:70440240-70446510	1	1686.28	5	6270	TRUE	chr10:70440240-70440720;chr10:70440740-70440830;chr10:70440850-70441370;chr10:70445670-70446080;chr10:70446100-70446510
chr17:67322110-67322410	2	1446.41	1	300	TRUE	chr17:67322110-67322410
chr13:30182060-30182840	3	1070.53	1	780	TRUE	chr13:30182060-30182840
chr4:110613660-110618520	4	970.305	3	4860	TRUE	chr4:110613660-110614000;chr4:110614020-110614770;chr4:110617920-110618520
chr4:133262980-133275790	5	772.668	8	12810	TRUE	chr4:133262980-133263450;chr4:133263600-133263960;chr4:133266660-133266920;chr4:133266940-133267430;chr4:133267450-133267840;chr4:133268320-133268990;chr4:133270110-133270460;chr4:133275060-133275790
chr6:69795950-69796370	6	767.704	1	420	TRUE	chr6:69795950-69796370
chr15:84817710-84818620	7	742.549	2	910	TRUE	chr15:84817710-84818180;chr15:84818200-84818620
chr8:97777890-97779440	8	737.964	3	1550	TRUE	chr8:97777890-97778350;chr8:97778370-97778790;chr8:97778970-97779440
chr19:6652580-6662230	9	705.573	7	9650	TRUE	chr19:6652580-6653070;chr19:6656210-6656690;chr19:6659640-6660240;chr19:6660260-6660680;chr19:6660700-6661030;chr19:6661240-6661880;chr19:6661900-6662230
chr6:160882780-160890990	10	676.857	7	8210	TRUE	chr6:160882780-160883320;chr6:160883340-160883550;chr6:160883890-160884220;chr6:160884240-160884640;chr6:160889060-160889840;chr6:160890270-160890750;chr6:160890770-160890990
chr6:169619030-169620810	11	670.2	4	1780	TRUE	chr6:169619030-169619380;chr6:169619400-169619940;chr6:169619960-169620160;chr6:169620180-169620810
chr2:207149040-207154910	12	669.786	4	5870	TRUE	chr2:207149040-207149600;chr2:207149620-207149770;chr2:207150840-207151240;chr2:207154510-207154910
chr3:27715330-27730630	13	619.519	7	15300	TRUE	chr3:27715330-27715850;chr3:27720850-27721150;chr3:27721170-27721940;chr3:27728440-27729010;chr3:27729030-27729520;chr3:27729540-27729940;chr3:27730070-27730630
chr9:14741270-14752710	14	607.922	6	11440	TRUE	chr9:14741270-14741640;chr9:14745970-14746460;chr9:14746480-14746950;chr9:14746970-14747070;chr9:14747090-14747590;chr9:14752160-14752710
chr8:54224710-54228600	15	578.923	5	3890	TRUE	chr8:54224710-54224970;chr8:54224990-54225120;chr8:54225140-54225620;chr8:54225640-54225810;chr8:54228240-54228600
chr15:24690330-24697510	16	547.053	4	7180	TRUE	chr15:24690330-24690580;chr15:24690600-24691220;chr15:24696080-24696620;chr15:24696640-24697510
chr6:108558420-108558820	17	519.829	1	400	TRUE	chr6:108558420-108558820
chr3:48608570-48609300	18	495.691	2	730	TRUE	chr3:48608570-48609100;chr3:48609120-48609300
chr2:201125240-201126490	19	467.951	4	1250	TRUE	chr2:201125240-201125590;chr2:201125610-201125920;chr2:201125940-201126090;chr2:201126110-201126490
chr2:218995910-219000870	20	442.89	6	4960	TRUE	chr2:218995910-218996370;chr2:218998330-218998810;chr2:218999330-218999720;chr2:218999840-219000170;chr2:219000190-219000440;chr2:219000460-219000870
chr11:86421850-86423970	21	438.115	5	2120	TRUE	chr11:86421850-86422430;chr11:86422450-86422760;chr11:86422780-86423150;chr11:86423320-86423540;chr11:86423560-86423970
chr5:38339120-38341750	22	431.289	4	2630	TRUE	chr5:38339120-38339770;chr5:38339790-38340150;chr5:38341070-38341270;chr5:38341290-38341750
chr18:11713730-11715280	23	430.168	4	1550	TRUE	chr18:11713730-11714090;chr18:11714110-11714310;chr18:11714330-11714770;chr18:11715060-11715280
chr14:94763200-94781390	24	425.146	7	18190	TRUE	chr14:94763200-94763810;chr14:94769380-94769820;chr14:94772210-94772550;chr14:94773880-94774110;chr14:94774130-94774450;chr14:94775420-94776020;chr14:94780780-94781390
chr13:93216010-93218330	25	423.191	2	2320	TRUE	chr13:93216010-93216600;chr13:93217670-93218330
chr3:51798540-51802920	26	413.007	6	4380	TRUE	chr3:51798540-51798880;chr3:51800380-51800890;chr3:51801660-51802020;chr3:51802040-51802410;chr3:51802430-51802540;chr3:51802560-51802920
chr4:139554910-139555340	27	391.524	1	430	TRUE	chr4:139554910-139555340
chr2:112047460-112048400	28	365.429	2	940	TRUE	chr2:112047460-112047880;chr2:112047900-112048400
chr15:66842200-66850300	29	360.384	5	8100	TRUE	chr15:66842200-66842560;chr15:66842580-66842740;chr15:66842760-66842950;chr15:66842970-66843620;chr15:66849920-66850300
chr20:51304140-51307210	30	354.999	5	3070	TRUE	chr20:51304140-51304610;chr20:51305310-51305630;chr20:51305650-51306160;chr20:51306180-51306390;chr20:51306720-51307210
chr3:164332630-164341510	31	348.868	6	8880	TRUE	chr3:164332630-164333440;chr3:164333460-164333720;chr3:164338690-164339100;chr3:164339800-164340100;chr3:164340810-164341230;chr3:164341250-164341510
chr14:87233760-87240850	32	347.667	5	7090	TRUE	chr14:87233760-87234090;chr14:87238790-87239200;chr14:87239320-87239700;chr14:87240050-87240330;chr14:87240350-87240850
chr1:39900470-39901470	33	344.501	2	1000	TRUE	chr1:39900470-39900980;chr1:39901100-39901470
chr22:45052550-45054060	34	330.343	2	1510	TRUE	chr22:45052550-45053010;chr22:45053640-45054060
chrX:103433250-103441230	35	330.071	6	7980	TRUE	chrX:103433250-103433690;chrX:103434990-103435480;chrX:103439060-103439550;chrX:103439570-103439860;chrX:103439880-103440140;chrX:103440660-103441230
chr12:131624690-131626660	36	328.786	4	1970	TRUE	chr12:131624690-131625110;chr12:131625240-131625700;chr12:131625720-131625970;chr12:131625990-131626660
chr3:39150750-39153090	37	323.011	2	2340	TRUE	chr3:39150750-39151300;chr3:39152650-39153090
chr1:160627620-160636700	38	314.985	7	9080	TRUE	chr1:160627620-160628180;chr1:160628310-160628800;chr1:160628820-160629020;chr1:160629040-160629440;chr1:160629860-160630300;chr1:160630700-160630970;chr1:160636090-160636700
chr7:75778890-75781290	39	307.077	4	2400	TRUE	chr7:75778890-75779330;chr7:75779350-75779580;chr7:75779600-75780000;chr7:75780660-75781290
chr6:30815040-30815740	40	303.813	1	700	TRUE	chr6:30815040-30815740
chr1:16115160-16116430	41	301.483	3	1270	TRUE	chr1:16115160-16115620;chr1:16115640-16115760;chr1:16115780-16116430
chr3:190133790-190151190	42	294.108	6	17400	TRUE	chr3:190133790-190134040;chr3:190144610-190145090;chr3:190146040-190146370;chr3:190149790-190150230;chr3:190150250-190150820;chr3:190150840-190151190
chr19:39539020-39539470	43	290.7	1	450	TRUE	chr19:39539020-39539470
chr1:58783630-58783950	44	289.123	1	320	TRUE	chr1:58783630-58783950
chr8:54452990-54470650	45	288.078	7	17660	TRUE	chr8:54452990-54453510;chr8:54454560-54455140;chr8:54458560-54458930;chr8:54459520-54459790;chr8:54461670-54462050;chr8:54467450-54467740;chr8:54470410-54470650
chr6:27047490-27050970	46	283.789	4	3480	TRUE	chr6:27047490-27047960;chr6:27049850-27050210;chr6:27050230-27050330;chr6:27050350-27050970
chr16:14042520-14051290	47	283.395	2	8770	TRUE	chr16:14042520-14043050;chr16:14050650-14051290
chr12:22700750-22703240	48	281.679	3	2490	TRUE	chr12:22700750-22701180;chr12:22701200-22701600;chr12:22702840-22703240
chr21:42804000-42812890	49	278.18	6	8890	TRUE	chr21:42804000-42804340;chr21:42804800-42805210;chr21:42805670-42806070;chr21:42806090-42806410;chr21:42806430-42806970;chr21:42812300-42812890
chr10:80736620-80740890	50	277.854	5	4270	TRUE	chr10:80736620-80737100;chr10:80737270-80737580;chr10:80738610-80739190;chr10:80739960-80740240;chr10:80740260-80740890
chr1:84573620-84583780	51	274.381	2	10160	TRUE	chr1:84573620-84574130;chr1:84582980-84583780
chr6:17417710-17418800	52	270.436	3	1090	TRUE	chr6:17417710-17418220;chr6:17418240-17418420;chr6:17418440-17418800
chr3:137032320-137033530	53	266.45	2	1210	TRUE	chr3:137032320-137032700;chr3:137032720-137033530
chr3:183434360-183436180	54	265.809	4	1820	TRUE	chr3:183434360-183434890;chr3:183434910-183435420;chr3:183435440-183435770;chr3:183435790-183436180
chr14:35347060-35356860	55	264.601	6	9800	TRUE	chr14:35347060-35347240;chr14:35347260-35347660;chr14:35347680-35348020;chr14:35348040-35348350;chr14:35355840-35356500;chr14:35356520-35356860
chr11:73494230-73494740	56	263.879	1	510	TRUE	chr11:73494230-73494740
chr7:148315130-148318720	57	263.426	3	3590	TRUE	chr7:148315130-148315760;chr7:148317510-148317880;chr7:148318100-148318720
chr10:10974870-10976080	58	256.648	3	1210	TRUE	chr10:10974870-10975170;chr10:10975430-10975790;chr10:10975810-10976080
chr6:107061160-107072360	59	253.397	4	11200	TRUE	chr6:107061160-107061410;chr6:107061430-107061850;chr6:107061870-107062120;chr6:107072170-107072360
chr2:28543600-28545020	60	248.635	4	1420	TRUE	chr2:28543600-28544140;chr2:28544160-28544330;chr2:28544350-28544560;chr2:28544580-28545020
chr21:37590770-37591200	61	244.793	1	430	TRUE	chr21:37590770-37591200
chr5:95669090-95670090	62	244.206	2	1000	TRUE	chr5:95669090-95669410;chr5:95669430-95670090
chr8:11709530-11710540	63	239.41	2	1010	TRUE	chr8:11709530-11710140;chr8:11710160-11710540
chr5:95706060-95723940	64	238.437	6	17880	TRUE	chr5:95706060-95706480;chr5:95707350-95707800;chr5:95708770-95709060;chr5:95710260-95710680;chr5:95712250-95712430;chr5:95723690-95723940
chr1:20589390-20590470	65	233.772	2	1080	TRUE	chr1:20589390-20590080;chr1:20590100-20590470
chr10:131998880-132003680	66	233.719	5	4800	TRUE	chr10:131998880-131999250;chr10:132001550-132001960;chr10:132001980-132002180;chr10:132002390-132002850;chr10:132003320-132003680
chr7:5406820-5422640	67	230.371	4	15820	TRUE	chr7:5406820-5407190;chr7:5413130-5413430;chr7:5421780-5422200;chr7:5422220-5422640
chr4:169333370-169347560	68	228.041	5	14190	TRUE	chr4:169333370-169333580;chr4:169333780-169334150;chr4:169334170-169334670;chr4:169334690-169335100;chr4:169347010-169347560
chr8:22039900-22051480	69	226.081	4	11580	TRUE	chr8:22039900-22040450;chr8:22042650-22042910;chr8:22049920-22050450;chr8:22051010-22051480
chr14:101094900-101116460	70	224.811	6	21560	TRUE	chr14:101094900-101095390;chr14:101097050-101097690;chr14:101098430-101098600;chr14:101098620-101099080;chr14:101109790-101110220;chr14:101116110-101116460
chr2:189217450-189218220	71	221.978	1	770	TRUE	chr2:189217450-189218220
chr7:22703790-22705210	72	219.248	2	1420	TRUE	chr7:22703790-22704240;chr7:22704820-22705210
chr8:23451220-23453100	73	218.227	2	1880	TRUE	chr8:23451220-23451770;chr8:23452540-23453100
chr2:113603440-113604040	74	214.742	1	600	TRUE	chr2:113603440-113604040
chr5:147040770-147044110	75	211.896	6	3340	TRUE	chr5:147040770-147041140;chr5:147041760-147042320;chr5:147042590-147042900;chr5:147042920-147043160;chr5:147043480-147043790;chr5:147043810-147044110
chr7:148336850-148344890	76	211.183	4	8040	TRUE	chr7:148336850-148337390;chr7:148337410-148337680;chr7:148340510-148340880;chr7:148344510-148344890
chr11:70217970-70220640	77	209.988	4	2670	TRUE	chr11:70217970-70218440;chr11:70219320-70219630;chr11:70219650-70220270;chr11:70220290-70220640
chr11:67758200-67765440	78	209.133	6	7240	TRUE	chr11:67758200-67758710;chr11:67758730-67759010;chr11:67759610-67760110;chr11:67761210-67761620;chr11:67762090-67762340;chr11:67764950-67765440
chr15:88538030-88539100	79	206.865	2	1070	TRUE	chr15:88538030-88538740;chr15:88538760-88539100
chr6:125356880-125363930	80	205.791	2	7050	TRUE	chr6:125356880-125357420;chr6:125363580-125363930
chr15:75823850-75824170	81	204.642	1	320	TRUE	chr15:75823850-75824170
chr18:28175520-28185670	82	201.642	3	10150	TRUE	chr18:28175520-28176060;chr18:28178690-28179070;chr18:28185190-28185670
chr6:95515930-95517760	83	199.731	3	1830	TRUE	chr6:95515930-95516430;chr6:95517050-95517510;chr6:95517530-95517760
chr6:108133630-108134430	84	198.816	2	800	TRUE	chr6:108133630-108133850;chr6:108133870-108134430
chr3:184906860-184907740	85	197.564	1	880	TRUE	chr3:184906860-184907740
chr17:78268100-78274120	86	194.549	6	6020	TRUE	chr17:78268100-78268500;chr17:78268780-78269200;chr17:78272040-78272410;chr17:78272430-78273050;chr17:78273070-78273340;chr17:78273870-78274120
chr12:8804950-8806930	87	191.782	4	1980	TRUE	chr12:8804950-8805310;chr12:8805330-8805550;chr12:8805900-8806140;chr12:8806530-8806930
chr5:157571050-157577850	88	188.175	2	6800	TRUE	chr5:157571050-157571500;chr5:157577190-157577850
chr17:8873550-8875270	89	187.74	4	1720	TRUE	chr17:8873550-8873940;chr17:8873960-8874260;chr17:8874280-8874750;chr17:8874930-8875270
chr17:964720-965890	90	187.289	2	1170	TRUE	chr17:964720-965290;chr17:965310-965890
chr1:112524170-112524840	91	183.544	1	670	TRUE	chr1:112524170-112524840
chr1:26092500-26094860	92	183.43	4	2360	TRUE	chr1:26092500-26092770;chr1:26093530-26093980;chr1:26094000-26094550;chr1:26094570-26094860
chr18:28065090-28065900	93	181.523	1	810	TRUE	chr18:28065090-28065900
chr14:60094220-60094820	94	180.681	1	600	TRUE	chr14:60094220-60094820
chr1:115827920-115829010	95	179.423	2	1090	TRUE	chr1:115827920-115828450;chr1:115828580-115829010
chr19:12293750-12294160	96	177.576	1	410	TRUE	chr19:12293750-12294160
chr20:50450860-50451580	97	176.669	1	720	TRUE	chr20:50450860-50451580
chr2:38084480-38096980	98	175.207	4	12500	TRUE	chr2:38084480-38084980;chr2:38086070-38086600;chr2:38095890-38096520;chr2:38096540-38096980
chr1:225424620-225425640	99	174.144	2	1020	TRUE	chr1:225424620-225425120;chr1:225425140-225425640
chr19:52741320-52742540	100	174.05	2	1220	TRUE	chr19:52741320-52741740;chr19:52742030-52742540
chr1:7608610-7609540	101	173.723	2	930	TRUE	chr1:7608610-7609280;chr1:7609300-7609540
chr2:200648370-200649900	102	172.409	3	1530	TRUE	chr2:200648370-200648990;chr2:200649010-200649530;chr2:200649550-200649900
chr17:21104880-21109410	103	171.978	5	4530	TRUE	chr17:21104880-21105350;chr17:21105440-21105820;chr17:21106500-21106830;chr17:21108610-21108960;chr17:21108980-21109410
chrX:38959280-38960110	104	171.554	2	830	TRUE	chrX:38959280-38959740;chrX:38959760-38960110
chr6:7041150-7042620	105	171.317	3	1470	TRUE	chr6:7041150-7041740;chr6:7041760-7042110;chr6:7042250-7042620
chr4:27974760-27978180	106	169.41	3	3420	TRUE	chr4:27974760-27975330;chr4:27976800-27977450;chr4:27977740-27978180
chr22:38712330-38712990	107	168.477	1	660	TRUE	chr22:38712330-38712990
chr9:91939890-91954160	108	167.502	4	14270	TRUE	chr9:91939890-91940320;chr9:91952240-91952400;chr9:91952420-91952760;chr9:91953730-91954160
chr6:123586080-123588530	109	165.115	4	2450	TRUE	chr6:123586080-123586410;chr6:123587170-123587550;chr6:123587570-123588190;chr6:123588210-123588530
chr16:30896990-30897330	110	164.666	1	340	TRUE	chr16:30896990-30897330
chr20:32974560-32984610	111	162.816	4	10050	TRUE	chr20:32974560-32975200;chr20:32975220-32975610;chr20:32976310-32976990;chr20:32984290-32984610
chr4:139669810-139677880	112	161.439	3	8070	TRUE	chr4:139669810-139670210;chr4:139670770-139671120;chr4:139677290-139677880
chr3:3707690-3708900	113	161.086	3	1210	TRUE	chr3:3707690-3708310;chr3:3708330-3708460;chr3:3708480-3708900
chr1:94566390-94572900	114	160.886	5	6510	TRUE	chr1:94566390-94566820;chr1:94569900-94570230;chr1:94570990-94571350;chr1:94571530-94571800;chr1:94572330-94572900
chr21:28922320-28922760	115	160.734	1	440	TRUE	chr21:28922320-28922760
chr1:160652930-160666470	116	160.273	4	13540	TRUE	chr1:160652930-160653240;chr1:160658690-160659140;chr1:160665460-160666110;chr1:160666130-160666470
chr17:74642530-74646490	117	159.675	4	3960	TRUE	chr17:74642530-74642960;chr17:74642980-74643650;chr17:74643960-74644270;chr17:74646100-74646490
chr13:61088370-61091070	118	157.15	4	2700	TRUE	chr13:61088370-61088980;chr13:61089380-61089750;chr13:61089800-61090260;chr13:61090840-61091070
chr9:33171700-33172840	119	157.104	2	1140	TRUE	chr9:33171700-33172070;chr9:33172410-33172840
chr18:22164500-22178850	120	156.865	4	14350	TRUE	chr18:22164500-22164710;chr18:22165300-22165640;chr18:22178120-22178370;chr18:22178390-22178850
chr1:203551600-203551980	121	156.743	1	380	TRUE	chr1:203551600-203551980
chr21:34074750-34075380	122	154.806	1	630	TRUE	chr21:34074750-34075380
chr10:46106520-46106930	123	154.316	1	410	TRUE	chr10:46106520-46106930
chr1:115649430-115650380	124	153.952	2	950	TRUE	chr1:115649430-115649820;chr1:115649940-115650380
chr11:317080-317590	125	153.532	1	510	TRUE	chr11:317080-317590
chr17:57258160-57258630	126	152.626	1	470	TRUE	chr17:57258160-57258630
chr3:51868710-51869890	127	152.579	2	1180	TRUE	chr3:51868710-51869250;chr3:51869270-51869890
chr6:47152640-47153830	128	151.957	2	1190	TRUE	chr6:47152640-47152870;chr6:47152890-47153830
chr1:112809710-112811390	129	150.058	2	1680	TRUE	chr1:112809710-112810090;chr1:112810930-112811390
chr1:3393420-3393770	130	149.889	1	350	TRUE	chr1:3393420-3393770
chrX:54388310-54388760	131	148.716	1	450	TRUE	chrX:54388310-54388760
chr3:29335410-29335910	132	148.554	1	500	TRUE	chr3:29335410-29335910
chr2:183997020-183998180	133	147.903	3	1160	TRUE	chr2:183997020-183997310;chr2:183997330-183997660;chr2:183997680-183998180
chr15:26719750-26720840	134	147.032	2	1090	TRUE	chr15:26719750-26720240;chr15:26720490-26720840
chr3:130057550-130061250	135	146.62	3	3700	TRUE	chr3:130057550-130057810;chr3:130058970-130059580;chr3:130060750-130061250
chr20:64053850-64055030	136	145.643	3	1180	TRUE	chr20:64053850-64054330;chr20:64054350-64054750;chr20:64054770-64055030
chr7:95840910-95843690	137	144.047	4	2780	TRUE	chr7:95840910-95841250;chr7:95841610-95842080;chr7:95842100-95842690;chr7:95843370-95843690
chr19:51362540-51363260	138	143.005	1	720	TRUE	chr19:51362540-51363260
chr1:22442230-22444270	139	142.804	3	2040	TRUE	chr1:22442230-22442940;chr1:22443110-22443750;chr1:22443840-22444270
chr3:138879340-138880450	140	142.6	2	1110	TRUE	chr3:138879340-138879790;chr3:138879810-138880450
chr20:22568190-22578090	141	142.59	4	9900	TRUE	chr20:22568190-22568510;chr20:22576520-22576930;chr20:22577380-22577600;chr20:22577620-22578090
chr4:87030720-87036360	142	137.007	4	5640	TRUE	chr4:87030720-87031110;chr4:87031130-87031680;chr4:87032070-87032310;chr4:87036010-87036360
chr14:101300570-101311590	143	136.113	5	11020	TRUE	chr14:101300570-101300950;chr14:101300970-101301350;chr14:101309380-101309720;chr14:101310770-101311300;chr14:101311320-101311590
chr11:88042190-88045140	144	135.799	2	2950	TRUE	chr11:88042190-88042530;chr11:88044620-88045140
chr10:57627670-57629100	145	134.819	3	1430	TRUE	chr10:57627670-57628250;chr10:57628270-57628530;chr10:57628550-57629100
chr17:68731370-68732780	146	134.09	2	1410	TRUE	chr17:68731370-68731890;chr17:68732220-68732780
chr3:177358190-177358980	147	132.907	2	790	TRUE	chr3:177358190-177358660;chr3:177358680-177358980
chr18:48356800-48357520	148	131.94	2	720	FALSE	chr18:48356800-48357050;chr18:48357070-48357520
chr10:110701150-110702310	149	131.276	2	1160	FALSE	chr10:110701150-110701470;chr10:110701570-110702310
chr12:4269610-4269920	150	130.499	1	310	FALSE	chr12:4269610-4269920
chr18:22020350-22027310	151	130.145	3	6960	FALSE	chr18:22020350-22021030;chr18:22026520-22026710;chr18:22026730-22027310
chrX:55866250-55870400	152	129.762	5	4150	FALSE	chrX:55866250-55866530;chrX:55866550-55866900;chrX:55868110-55868570;chrX:55868590-55869020;chrX:55869800-55870400
chr3:184602000-184604640	153	129.074	3	2640	FALSE	chr3:184602000-184602420;chr3:184603470-184603930;chr3:184603950-184604640
chr8:81896640-81904090	154	128.6	3	7450	FALSE	chr8:81896640-81896990;chr8:81897220-81897470;chr8:81903560-81904090
chr19:6735050-6735760	155	128.295	1	710	FALSE	chr19:6735050-6735760
chr6:158706240-158707750	156	127.417	2	1510	FALSE	chr6:158706240-158706740;chr6:158707190-158707750
chrX:16184020-16184390	157	126.071	1	370	FALSE	chrX:16184020-16184390
chr1:221743340-221744040	158	124.203	2	700	FALSE	chr1:221743340-221743690;chr1:221743710-221744040
chr1:39394610-39395840	159	124.169	2	1230	FALSE	chr1:39394610-39394970;chr1:39395560-39395840
chr1:225908610-225911150	160	123.675	2	2540	FALSE	chr1:225908610-225909200;chr1:225910890-225911150
chr10:21515880-21516330	161	123.104	1	450	FALSE	chr10:21515880-21516330
chr11:66119340-66120240	162	122.944	2	900	FALSE	chr11:66119340-66119650;chr11:66119670-66120240
chr20:54123240-54124190	163	122.88	1	950	FALSE	chr20:54123240-54124190
chr13:109265100-109272280	164	122.092	3	7180	FALSE	chr13:109265100-109265550;chr13:109267450-109267780;chr13:109271930-109272280
chr13:98272590-98273590	165	121.777	2	1000	FALSE	chr13:98272590-98272880;chr13:98272900-98273590
chr17:59366490-59367920	166	121.672	3	1430	FALSE	chr17:59366490-59366830;chr17:59367160-59367570;chr17:59367590-59367920
chr4:55768180-55768710	167	121.545	1	530	FALSE	chr4:55768180-55768710
chr10:111983910-111993880	168	120.974	4	9970	FALSE	chr10:111983910-111984580;chr10:111992510-111992910;chr10:111992930-111993190;chr10:111993210-111993880
chr2:128232890-128244150	169	120.058	3	11260	FALSE	chr2:128232890-128233130;chr2:128242650-128243150;chr2:128243330-128244150
chr9:37922810-37923890	170	119.477	3	1080	FALSE	chr9:37922810-37923360;chr9:37923380-37923690;chr9:37923710-37923890
chr2:219274600-219275030	171	119.247	1	430	FALSE	chr2:219274600-219275030
chr10:34808990-34814130	172	117.237	2	5140	FALSE	chr10:34808990-34809480;chr10:34813770-34814130
chr5:162274530-162284060	173	116.014	6	9530	FALSE	chr5:162274530-162274860;chr5:162279160-162279480;chr5:162279710-162280130;chr5:162280420-162280670;chr5:162280690-162281110;chr5:162283580-162284060
chr2:102275040-102279500	174	114.849	4	4460	FALSE	chr2:102275040-102275620;chr2:102277310-102277680;chr2:102277700-102277980;chr2:102279010-102279500
chr7:73885950-73888160	175	113.753	2	2210	FALSE	chr7:73885950-73886470;chr7:73887830-73888160
chr15:24763730-24764900	176	113.267	3	1170	FALSE	chr15:24763730-24764000;chr15:24764020-24764670;chr15:24764690-24764900
chr14:56657450-56658080	177	112.722	1	630	FALSE	chr14:56657450-56658080
chr15:82910040-82911260	178	112.302	3	1220	FALSE	chr15:82910040-82910460;chr15:82910480-82910760;chr15:82910780-82911260
chr1:155064200-155064640	179	111.978	1	440	FALSE	chr1:155064200-155064640
chr2:189880370-189885660	180	111.644	2	5290	FALSE	chr2:189880370-189880920;chr2:189885240-189885660
chr19:34962290-34962850	181	111.625	1	560	FALSE	chr19:34962290-34962850
chr15:45584940-45585940	182	111.093	2	1000	FALSE	chr15:45584940-45585440;chr15:45585460-45585940
chr20:64159810-64161030	183	110.718	3	1220	FALSE	chr20:64159810-64160080;chr20:64160100-64160520;chr20:64160540-64161030
chr18:6570780-6571710	184	110.641	3	930	FALSE	chr18:6570780-6571140;chr18:6571160-6571330;chr18:6571350-6571710
chr2:8253180-8255130	185	110.151	2	1950	FALSE	chr2:8253180-8253730;chr2:8254600-8255130
chr17:34233580-34235880	186	108.39	4	2300	FALSE	chr17:34233580-34233920;chr17:34234190-34234750;chr17:34234770-34235000;chr17:34235260-34235880
chr13:43055250-43055660	187	108.309	1	410	FALSE	chr13:43055250-43055660
chr3:129534660-129535640	188	108.095	2	980	FALSE	chr3:129534660-129535060;chr3:129535080-129535640
chr12:62768560-62769360	189	107.351	2	800	FALSE	chr12:62768560-62768920;chr12:62768940-62769360
chr11:120096610-120098160	190	106.129	2	1550	FALSE	chr11:120096610-120097210;chr11:120097740-120098160
chr19:36182540-36183700	191	106.002	3	1160	FALSE	chr19:36182540-36183030;chr19:36183050-36183220;chr19:36183240-36183700
chr6:83221640-83222140	192	105.768	2	500	FALSE	chr6:83221640-83221870;chr6:83221890-83222140
chr15:64912960-64913900	193	104.817	2	940	FALSE	chr15:64912960-64913420;chr15:64913540-64913900
chr3:42805550-42806200	194	104.284	2	650	FALSE	chr3:42805550-42805800;chr3:42805820-42806200
chr6:47047560-47047850	195	103.831	1	290	FALSE	chr6:47047560-47047850
chr2:82002300-82014100	196	103.819	2	11800	FALSE	chr2:82002300-82002800;chr2:82013600-82014100
chr18:21934040-21935270	197	103.215	2	1230	FALSE	chr18:21934040-21934490;chr18:21934510-21935270
chr1:192756360-192757300	198	103.212	2	940	FALSE	chr1:192756360-192756700;chr1:192756720-192757300
chr10:58981810-58982670	199	102.048	1	860	FALSE	chr10:58981810-58982670
chr7:13833850-13834690	200	101.73	2	840	FALSE	chr7:13833850-13834130;chr7:13834150-13834690
chr15:26633380-26633900	201	101.582	1	520	FALSE	chr15:26633380-26633900
chr17:43360100-43360430	202	101.497	1	330	FALSE	chr17:43360100-43360430
chr9:14717970-14720240	203	101.049	2	2270	FALSE	chr9:14717970-14718240;chr9:14719860-14720240
chr14:101561570-101561790	204	101.046	1	220	FALSE	chr14:101561570-101561790
chr5:170109490-170111380	205	100.253	3	1890	FALSE	chr5:170109490-170109960;chr5:170110760-170111170;chr5:170111190-170111380
chr20:40303990-40304630	206	99.9684	2	640	FALSE	chr20:40303990-40304440;chr20:40304460-40304630
chr11:75331840-75332590	207	99.793	2	750	FALSE	chr11:75331840-75332170;chr11:75332280-75332590
chr2:58435280-58435630	208	98.8201	1	350	FALSE	chr2:58435280-58435630
chr5:126717960-126719020	209	98.3987	2	1060	FALSE	chr5:126717960-126718380;chr5:126718400-126719020
chr11:107397250-107397910	210	97.7095	1	660	FALSE	chr11:107397250-107397910
chr4:88319580-88321280	211	97.6796	3	1700	FALSE	chr4:88319580-88320060;chr4:88320390-88320800;chr4:88320820-88321280
chr5:61330320-61330770	212	96.8078	1	450	FALSE	chr5:61330320-61330770
chr4:139592490-139593590	213	96.4958	2	1100	FALSE	chr4:139592490-139592880;chr4:139592980-139593590
chr12:119133540-119134210	214	96.0401	2	670	FALSE	chr12:119133540-119133850;chr12:119133870-119134210
chr17:16938950-16940850	215	94.2725	2	1900	FALSE	chr17:16938950-16939270;chr17:16940280-16940850
chr2:17440900-17442240	216	94.0145	3	1340	FALSE	chr2:17440900-17441480;chr2:17441500-17441830;chr2:17441850-17442240
chr14:76695360-76697250	217	93.815	3	1890	FALSE	chr14:76695360-76695890;chr14:76695910-76696290;chr14:76696750-76697250
chr20:17680390-17680740	218	93.7681	1	350	FALSE	chr20:17680390-17680740
chr2:60417200-60419540	219	93.7253	2	2340	FALSE	chr2:60417200-60417850;chr2:60419180-60419540
chr1:204289090-204289670	220	92.7754	1	580	FALSE	chr1:204289090-204289670
chr5:16421480-16421990	221	92.5668	1	510	FALSE	chr5:16421480-16421990
chr10:30537900-30538790	222	92.2961	1	890	FALSE	chr10:30537900-30538790
chr10:3886600-3887730	223	91.7638	2	1130	FALSE	chr10:3886600-3886870;chr10:3887280-3887730
chr6:89589060-89590150	224	91.6875	2	1090	FALSE	chr6:89589060-89589720;chr6:89589740-89590150
chr10:70051240-70055350	225	91.2418	3	4110	FALSE	chr10:70051240-70051490;chr10:70054380-70054750;chr10:70055010-70055350
chr8:11616430-11618070	226	90.5378	2	1640	FALSE	chr8:11616430-11617480;chr8:11617540-11618070
chr1:20625130-20625580	227	89.4179	1	450	FALSE	chr1:20625130-20625580
chrX:83999930-84003870	228	89.3181	4	3940	FALSE	chrX:83999930-84000410;chrX:84001350-84001920;chrX:84002690-84002960;chrX:84003460-84003870
chr21:40577070-40578190	229	88.308	3	1120	FALSE	chr21:40577070-40577390;chr21:40577410-40577670;chr21:40577690-40578190
chr21:39430080-39431050	230	88.2393	2	970	FALSE	chr21:39430080-39430440;chr21:39430460-39431050
chr8:12522060-12522480	231	87.8984	1	420	FALSE	chr8:12522060-12522480
chr7:66592670-66593100	232	87.7636	1	430	FALSE	chr7:66592670-66593100
chrX:65669050-65669600	233	87.7385	1	550	FALSE	chrX:65669050-65669600
chr8:123065930-123066490	234	87.6379	1	560	FALSE	chr8:123065930-123066490
chr6:1334500-1336110	235	87.5815	2	1610	FALSE	chr6:1334500-1335180;chr6:1335500-1336110
chr14:104643850-104645360	236	87.5099	3	1510	FALSE	chr14:104643850-104644490;chr14:104644510-104645030;chr14:104645050-104645360
chr4:28435860-28437070	237	87.2938	2	1210	FALSE	chr4:28435860-28436730;chr4:28436750-28437070
chr1:153578570-153579550	238	86.5264	3	980	FALSE	chr1:153578570-153578960;chr1:153578980-153579080;chr1:153579100-153579550
chr11:12417790-12418350	239	86.517	1	560	FALSE	chr11:12417790-12418350
chr9:126516930-126517500	240	86.4996	1	570	FALSE	chr9:126516930-126517500
chr3:146405140-146412240	241	86.4932	2	7100	FALSE	chr3:146405140-146405440;chr3:146411400-146412240
chr19:46277080-46279110	242	86.128	3	2030	FALSE	chr19:46277080-46277420;chr19:46277880-46278440;chr19:46278460-46279110
chr15:50210330-50211340	243	86.0828	2	1010	FALSE	chr15:50210330-50210700;chr15:50210720-50211340
chr15:99153130-99154720	244	85.8728	3	1590	FALSE	chr15:99153130-99153580;chr15:99153900-99154230;chr15:99154250-99154720
chr7:155803660-155804980	245	85.7276	2	1320	FALSE	chr7:155803660-155804160;chr7:155804660-155804980
chr8:54267870-54273390	246	85.6601	4	5520	FALSE	chr8:54267870-54268680;chr8:54268940-54269400;chr8:54272630-54272980;chr8:54273000-54273390
chr11:75559420-75559990	247	85.2793	1	570	FALSE	chr11:75559420-75559990
chr5:56637330-56637800	248	84.8975	1	470	FALSE	chr5:56637330-56637800
chr1:226215140-226221150	249	84.472	4	6010	FALSE	chr1:226215140-226215890;chr1:226215990-226216300;chr1:226220500-226220830;chr1:226220850-226221150
chr8:111805280-111806330	250	84.4492	2	1050	FALSE	chr8:111805280-111805680;chr8:111805830-111806330
chr10:76433040-76434150	251	84.253	3	1110	FALSE	chr10:76433040-76433460;chr10:76433480-76433680;chr10:76433700-76434150
chr17:18035630-18036390	252	84.0446	2	760	FALSE	chr17:18035630-18035990;chr17:18036010-18036390
chr14:34460800-34461140	253	83.3434	1	340	FALSE	chr14:34460800-34461140
chr6:138240940-138241720	254	82.9583	2	780	FALSE	chr6:138240940-138241410;chr6:138241430-138241720
chr8:20198270-20198880	255	82.4161	2	610	FALSE	chr8:20198270-20198470;chr8:20198490-20198880
chr22:49481290-49484350	256	82.3162	3	3060	FALSE	chr22:49481290-49482020;chr22:49482040-49482410;chr22:49483870-49484350
chr11:7079660-7080200	257	82.2325	1	540	FALSE	chr11:7079660-7080200
chr14:37587710-37588960	258	82.1727	3	1250	FALSE	chr14:37587710-37588010;chr14:37588030-37588520;chr14:37588540-37588960
chr6:152681050-152682650	259	81.9529	2	1600	FALSE	chr6:152681050-152681580;chr6:152682100-152682650
chr8:8649190-8650400	260	81.8124	3	1210	FALSE	chr8:8649190-8649630;chr8:8649650-8649910;chr8:8649930-8650400
chr12:38385110-38385530	261	81.7617	1	420	FALSE	chr12:38385110-38385530
chr2:147487290-147488980	262	81.5626	3	1690	FALSE	chr2:147487290-147487610;chr2:147487630-147488080;chr2:147488560-147488980
chr7:67438510-67440070	263	81.5512	3	1560	FALSE	chr7:67438510-67438790;chr7:67438810-67439190;chr7:67439580-67440070
chr2:106756120-106762520	264	81.0607	3	6400	FALSE	chr2:106756120-106756500;chr2:106761700-106762300;chr2:106762320-106762520
chr7:127619880-127620460	265	80.9852	1	580	FALSE	chr7:127619880-127620460
chr2:132403180-132404610	266	80.8361	2	1430	FALSE	chr2:132403180-132403680;chr2:132403990-132404610
chr6:168273070-168274420	267	80.6309	2	1350	FALSE	chr6:168273070-168273580;chr6:168273900-168274420
chr3:197399780-197400170	268	80.6264	1	390	FALSE	chr3:197399780-197400170
chr6:42028380-42029030	269	79.8633	1	650	FALSE	chr6:42028380-42029030
chr17:2048880-2049420	270	79.7494	1	540	FALSE	chr17:2048880-2049420
chr18:22079660-22085140	271	79.3785	3	5480	FALSE	chr18:22079660-22080000;chr18:22080020-22080450;chr18:22084560-22085140
chr8:122078850-122080130	272	78.6887	2	1280	FALSE	chr8:122078850-122079300;chr8:122079610-122080130
chr5:163432860-163433870	273	78.1787	2	1010	FALSE	chr5:163432860-163433190;chr5:163433260-163433870
chr4:54231810-54233260	274	77.8853	2	1450	FALSE	chr4:54231810-54231990;chr4:54232790-54233260
chr16:47940410-47941810	275	77.7817	3	1400	FALSE	chr16:47940410-47940760;chr16:47940780-47941290;chr16:47941310-47941810
chr14:56216860-56217190	276	77.6219	1	330	FALSE	chr14:56216860-56217190
chr12:55999510-56000060	277	77.2468	1	550	FALSE	chr12:55999510-56000060
chr9:34375070-34375620	278	76.7008	1	550	FALSE	chr9:34375070-34375620
chr2:123681570-123682990	279	76.5668	3	1420	FALSE	chr2:123681570-123681940;chr2:123681960-123682290;chr2:123682310-123682990
chr18:79566960-79567510	280	76.543	1	550	FALSE	chr18:79566960-79567510
chr2:202014830-202020510	281	75.9976	2	5680	FALSE	chr2:202014830-202015190;chr2:202019840-202020510
chr12:116427670-116428020	282	75.5431	1	350	FALSE	chr12:116427670-116428020
chr5:109743800-109744200	283	75.0608	1	400	FALSE	chr5:109743800-109744200
chr16:25855580-25856280	284	74.8245	1	700	FALSE	chr16:25855580-25856280
chr3:160395250-160395960	285	74.5637	2	710	FALSE	chr3:160395250-160395580;chr3:160395600-160395960
chr15:63434780-63435480	286	74.5563	1	700	FALSE	chr15:63434780-63435480
chr1:208113110-208121820	287	74.419	3	8710	FALSE	chr1:208113110-208113330;chr1:208120120-208120490;chr1:208121390-208121820
chr10:101894250-101895220	288	73.9744	2	970	FALSE	chr10:101894250-101894740;chr10:101894760-101895220
chr6:136067600-136069080	289	73.7297	2	1480	FALSE	chr6:136067600-136068140;chr6:136068610-136069080
chr8:29319440-29320710	290	73.6331	3	1270	FALSE	chr8:29319440-29320070;chr8:29320090-29320390;chr8:29320410-29320710
chr16:72371130-72371880	291	73.5941	1	750	FALSE	chr16:72371130-72371880
chr3:59189340-59190200	292	73.5888	2	860	FALSE	chr3:59189340-59189940;chr3:59189960-59190200
chr13:31630890-31632100	293	73.3646	2	1210	FALSE	chr13:31630890-31631680;chr13:31631780-31632100
chr6:160973340-160976540	294	72.9869	3	3200	FALSE	chr6:160973340-160973950;chr6:160975990-160976180;chr6:160976200-160976540
chr22:40479160-40479590	295	72.9173	1	430	FALSE	chr22:40479160-40479590
chr3:132135780-132137570	296	72.864	2	1790	FALSE	chr3:132135780-132136580;chr3:132137020-132137570
chr2:214630160-214630690	297	71.8951	2	530	FALSE	chr2:214630160-214630370;chr2:214630390-214630690
chr13:100223410-100223980	298	71.7345	1	570	FALSE	chr13:100223410-100223980
chr17:43399290-43407730	299	71.5646	2	8440	FALSE	chr17:43399290-43399760;chr17:43407170-43407730
chr8:137413480-137413930	300	71.3747	1	450	FALSE	chr8:137413480-137413930
chr14:26205180-26205670	301	70.8607	1	490	FALSE	chr14:26205180-26205670
chr4:140094890-140095460	302	70.3962	1	570	FALSE	chr4:140094890-140095460
chr17:69467240-69467630	303	69.7999	1	390	FALSE	chr17:69467240-69467630
chr5:94573390-94574450	304	69.7746	2	1060	FALSE	chr5:94573390-94573860;chr5:94574010-94574450
chr7:140488330-140488750	305	69.6588	1	420	FALSE	chr7:140488330-140488750
chr21:44341560-44346630	306	69.6257	2	5070	FALSE	chr21:44341560-44341930;chr21:44346280-44346630
chr17:17724600-17725600	307	69.2912	2	1000	FALSE	chr17:17724600-17725290;chr17:17725310-17725600
chr18:79599310-79611490	308	69.0947	3	12180	FALSE	chr18:79599310-79599740;chr18:79601040-79601690;chr18:79610990-79611490
chr2:195613860-195614320	309	68.8249	1	460	FALSE	chr2:195613860-195614320
chr4:165379690-165384630	310	68.6866	3	4940	FALSE	chr4:165379690-165380100;chr4:165383730-165384130;chr4:165384150-165384630
chr5:77851640-77852880	311	68.457	3	1240	FALSE	chr5:77851640-77851950;chr5:77851970-77852420;chr5:77852440-77852880
chr21:42065860-42077240	312	68.2742	3	11380	FALSE	chr21:42065860-42066230;chr21:42067730-42068120;chr21:42076840-42077240
chr1:203592290-203592790	313	68.1919	1	500	FALSE	chr1:203592290-203592790
chr5:100970560-100971360	314	67.9913	1	800	FALSE	chr5:100970560-100971360
chr3:123587060-123588510	315	67.9538	2	1450	FALSE	chr3:123587060-123587560;chr3:123588170-123588510
chr14:26411960-26413430	316	67.5911	4	1470	FALSE	chr14:26411960-26412420;chr14:26412440-26412610;chr14:26412630-26413080;chr14:26413100-26413430
chr8:8145890-8146290	317	67.4829	1	400	FALSE	chr8:8145890-8146290
chr1:48212760-48214860	318	67.4297	2	2100	FALSE	chr1:48212760-48213120;chr1:48214360-48214860
chr2:208143290-208143680	319	67.3277	1	390	FALSE	chr2:208143290-208143680
chr8:141026380-141027230	320	67.2624	1	850	FALSE	chr8:141026380-141027230
chr2:201906920-201907530	321	67.2241	1	610	FALSE	chr2:201906920-201907530
chr1:47507940-47509050	322	66.922	3	1110	FALSE	chr1:47507940-47508370;chr1:47508390-47508630;chr1:47508650-47509050
chr5:61408590-61409110	323	66.6811	1	520	FALSE	chr5:61408590-61409110
chr7:118353410-118353990	324	66.4846	1	580	FALSE	chr7:118353410-118353990
chrX:39511110-39520020	325	66.2682	3	8910	FALSE	chrX:39511110-39511690;chrX:39518910-39519120;chrX:39519560-39520020
chr4:3847170-3847680	326	65.9081	1	510	FALSE	chr4:3847170-3847680
chrX:137428150-137431440	327	65.733	2	3290	FALSE	chrX:137428150-137428610;chrX:137431090-137431440
chr19:36160540-36160760	328	65.7177	1	220	FALSE	chr19:36160540-36160760
chrX:145821050-145821820	329	65.6524	1	770	FALSE	chrX:145821050-145821820
chr8:11426340-11427900	330	65.3743	2	1560	FALSE	chr8:11426340-11426870;chr8:11427280-11427900
chr6:2890730-2891150	331	65.3132	1	420	FALSE	chr6:2890730-2891150
chr3:119417680-119418710	332	65.2413	2	1030	FALSE	chr3:119417680-119418180;chr3:119418200-119418710
chr11:113681220-113682050	333	65.1404	2	830	FALSE	chr11:113681220-113681610;chr11:113681630-113682050
chr1:22854790-22855190	334	65.1303	1	400	FALSE	chr1:22854790-22855190
chr17:9537030-9537800	335	65.0623	1	770	FALSE	chr17:9537030-9537800
chr13:113397630-113399930	336	65.0414	2	2300	FALSE	chr13:113397630-113398310;chr13:113399370-113399930
chr19:40603150-40603560	337	64.9026	1	410	FALSE	chr19:40603150-40603560
chr3:190176210-190183680	338	64.402	2	7470	FALSE	chr3:190176210-190176920;chr3:190183130-190183680
chr22:42547910-42549800	339	64.3704	2	1890	FALSE	chr22:42547910-42548290;chr22:42549450-42549800
chr11:66313390-66313770	340	64.3421	1	380	FALSE	chr11:66313390-66313770
chr14:99230790-99231230	341	64.2775	1	440	FALSE	chr14:99230790-99231230
chr8:2180380-2181420	342	63.9418	2	1040	FALSE	chr8:2180380-2180880;chr8:2180900-2181420
chr10:14578540-14579050	343	63.5497	1	510	FALSE	chr10:14578540-14579050
chr5:169790820-169791070	344	63.3296	1	250	FALSE	chr5:169790820-169791070
chr4:177505010-177505930	345	63.2789	2	920	FALSE	chr4:177505010-177505640;chr4:177505660-177505930
chr18:3520300-3520650	346	63.0875	1	350	FALSE	chr18:3520300-3520650
chr6:167744990-167751410	347	62.9334	3	6420	FALSE	chr6:167744990-167745510;chr6:167745530-167745850;chr6:167751010-167751410
chr3:104323170-104323660	348	62.9174	1	490	FALSE	chr3:104323170-104323660
chr2:27681510-27682120	349	62.8668	1	610	FALSE	chr2:27681510-27682120
chr17:9002790-9004090	350	62.4012	2	1300	FALSE	chr17:9002790-9003140;chr17:9003600-9004090
chr6:165573650-165574230	351	62.3201	1	580	FALSE	chr6:165573650-165574230
chr18:5275880-5276180	352	62.0563	1	300	FALSE	chr18:5275880-5276180
chr12:118059560-118059980	353	61.9549	1	420	FALSE	chr12:118059560-118059980
chr14:65791840-65792700	354	61.9332	2	860	FALSE	chr14:65791840-65792150;chr14:65792170-65792700
chr12:58949550-58951240	355	61.774	3	1690	FALSE	chr12:58949550-58950230;chr12:58950250-58950750;chr12:58950770-58951240
chr10:79093660-79094170	356	61.3773	1	510	FALSE	chr10:79093660-79094170
chr14:38808350-38809140	357	61.3056	2	790	FALSE	chr14:38808350-38808790;chr14:38808810-38809140
chr13:30042150-30043690	358	61.2653	3	1540	FALSE	chr13:30042150-30042610;chr13:30042630-30042900;chr13:30043160-30043690
chr1:25642240-25642800	359	61.1944	1	560	FALSE	chr1:25642240-25642800
chr18:306610-314330	360	61.0747	2	7720	FALSE	chr18:306610-306980;chr18:313920-314330
chr9:113399710-113400520	361	61.034	2	810	FALSE	chr9:113399710-113400150;chr9:113400170-113400520
chr1:228085310-228085890	362	60.8507	1	580	FALSE	chr1:228085310-228085890
chr5:64703900-64704760	363	60.7951	1	860	FALSE	chr5:64703900-64704760
chr17:1997960-1998880	364	60.5821	2	920	FALSE	chr17:1997960-1998440;chr17:1998620-1998880
chr3:156897830-156898790	365	60.5633	2	960	FALSE	chr3:156897830-156898290;chr3:156898310-156898790
chr21:43921560-43922630	366	60.5561	2	1070	FALSE	chr21:43921560-43922350;chr21:43922370-43922630
chr11:124921390-124921810	367	60.5554	1	420	FALSE	chr11:124921390-124921810
chr2:128786240-128787310	368	60.5535	2	1070	FALSE	chr2:128786240-128786610;chr2:128786630-128787310
chr1:204417290-204417860	369	60.4112	2	570	FALSE	chr1:204417290-204417560;chr1:204417580-204417860
chr16:4247150-4248800	370	60.229	2	1650	FALSE	chr16:4247150-4247790;chr16:4248360-4248800
chr9:90478610-90479360	371	60.1703	1	750	FALSE	chr9:90478610-90479360
chr2:240669800-240671100	372	59.7934	3	1300	FALSE	chr2:240669800-240670100;chr2:240670120-240670680;chr2:240670700-240671100
chr2:34718190-34719610	373	59.4935	2	1420	FALSE	chr2:34718190-34718560;chr2:34719270-34719610
chr10:66349100-66349530	374	59.223	1	430	FALSE	chr10:66349100-66349530
chr6:166344340-166344600	375	59.0577	1	260	FALSE	chr6:166344340-166344600
chr7:42965030-42965560	376	58.978	1	530	FALSE	chr7:42965030-42965560
chr4:36026290-36026800	377	58.9756	1	510	FALSE	chr4:36026290-36026800
chr13:60163120-60163480	378	58.9512	1	360	FALSE	chr13:60163120-60163480
chr15:70100410-70100970	379	58.743	1	560	FALSE	chr15:70100410-70100970
chr16:83879560-83889070	380	58.6719	2	9510	FALSE	chr16:83879560-83879920;chr16:83888500-83889070
chr2:202418490-202419030	381	58.5135	1	540	FALSE	chr2:202418490-202419030
chr17:44584450-44587660	382	58.391	2	3210	FALSE	chr17:44584450-44584800;chr17:44587330-44587660
chr15:49110110-49110510	383	58.3354	1	400	FALSE	chr15:49110110-49110510
chr9:8751940-8752360	384	58.1669	1	420	FALSE	chr9:8751940-8752360
chr1:223032480-223032990	385	58.0407	1	510	FALSE	chr1:223032480-223032990
chr15:98651790-98652260	386	57.9211	1	470	FALSE	chr15:98651790-98652260
chr1:160773800-160775450	387	57.8259	2	1650	FALSE	chr1:160773800-160774460;chr1:160774960-160775450
chr3:141334460-141335280	388	57.6264	2	820	FALSE	chr3:141334460-141334870;chr3:141334890-141335280
chr2:65566630-65579740	389	57.454	2	13110	FALSE	chr2:65566630-65566970;chr2:65579400-65579740
chr20:4912480-4913290	390	57.2535	2	810	FALSE	chr20:4912480-4912790;chr20:4912810-4913290
chr3:8660260-8663840	391	57.1378	2	3580	FALSE	chr3:8660260-8660660;chr3:8663290-8663840
chr11:86996930-87000550	392	56.9367	3	3620	FALSE	chr11:86996930-86997340;chr11:86998110-86998340;chr11:86999980-87000550
chr14:36767520-36767980	393	56.8931	1	460	FALSE	chr14:36767520-36767980
chr6:52589010-52589550	394	56.7501	1	540	FALSE	chr6:52589010-52589550
chr2:207123310-207124040	395	56.6185	1	730	FALSE	chr2:207123310-207124040
chr1:3313050-3313490	396	56.5274	1	440	FALSE	chr1:3313050-3313490
chr11:47599370-47599930	397	56.3054	1	560	FALSE	chr11:47599370-47599930
chr1:82358670-82360030	398	55.7332	2	1360	FALSE	chr1:82358670-82359080;chr1:82359480-82360030
chr18:30763600-30768680	399	55.4597	3	5080	FALSE	chr18:30763600-30763820;chr18:30763840-30763960;chr18:30768370-30768680
chr3:4977060-4977860	400	55.2776	2	800	FALSE	chr3:4977060-4977360;chr3:4977420-4977860
chr1:182299940-182310130	401	54.631	2	10190	FALSE	chr1:182299940-182300360;chr1:182309630-182310130
chr7:72830010-72830350	402	54.4915	1	340	FALSE	chr7:72830010-72830350
chr22:48239280-48240930	403	54.402	3	1650	FALSE	chr22:48239280-48239970;chr22:48239990-48240430;chr22:48240450-48240930
chr12:1318500-1318810	404	54.3943	1	310	FALSE	chr12:1318500-1318810
chr4:41525060-41525570	405	54.3632	1	510	FALSE	chr4:41525060-41525570
chr3:39505750-39506780	406	54.3242	2	1030	FALSE	chr3:39505750-39506160;chr3:39506180-39506780
chr1:1005490-1005820	407	54.2752	1	330	FALSE	chr1:1005490-1005820
chr22:32745280-32745840	408	54.0821	1	560	FALSE	chr22:32745280-32745840
chr3:194572030-194572710	409	54.0794	2	680	FALSE	chr3:194572030-194572380;chr3:194572400-194572710
chr22:17116810-17117140	410	53.994	1	330	FALSE	chr22:17116810-17117140
chr7:128715760-128716170	411	53.923	1	410	FALSE	chr7:128715760-128716170
chr12:55975160-55975530	412	53.9017	1	370	FALSE	chr12:55975160-55975530
chr17:16436270-16436710	413	53.8626	1	440	FALSE	chr17:16436270-16436710
chr11:44977640-44979400	414	53.7034	2	1760	FALSE	chr11:44977640-44978070;chr11:44978930-44979400
chr6:159655500-159656120	415	53.6874	1	620	FALSE	chr6:159655500-159656120
chr11:71487840-71488470	416	53.6668	1	630	FALSE	chr11:71487840-71488470
chr2:236569890-236572870	417	53.5916	3	2980	FALSE	chr2:236569890-236570090;chr2:236570470-236570760;chr2:236572510-236572870
chr12:6142590-6143180	418	53.464	1	590	FALSE	chr12:6142590-6143180
chr8:72040340-72040960	419	53.4402	1	620	FALSE	chr8:72040340-72040960
chr19:20665090-20665810	420	53.328	1	720	FALSE	chr19:20665090-20665810
chr6:37749430-37749630	421	52.948	1	200	FALSE	chr6:37749430-37749630
chr5:176565630-176566360	422	52.927	1	730	FALSE	chr5:176565630-176566360
chr1:150537870-150538410	423	52.8756	1	540	FALSE	chr1:150537870-150538410
chr7:45052180-45052510	424	52.6141	1	330	FALSE	chr7:45052180-45052510
chr17:82754200-82754510	425	52.5576	1	310	FALSE	chr17:82754200-82754510
chr16:69529890-69530180	426	52.5049	1	290	FALSE	chr16:69529890-69530180
chr5:158590890-158591990	427	52.4906	2	1100	FALSE	chr5:158590890-158591290;chr5:158591520-158591990
chr4:94175140-94176000	428	52.4165	2	860	FALSE	chr4:94175140-94175560;chr4:94175580-94176000
chr10:117159480-117163490	429	52.2923	2	4010	FALSE	chr10:117159480-117159700;chr10:117163020-117163490
chr15:67436110-67436630	430	51.8625	1	520	FALSE	chr15:67436110-67436630
chr6:2913610-2914680	431	51.8447	2	1070	FALSE	chr6:2913610-2914120;chr6:2914320-2914680
chr2:29053160-29055830	432	51.8108	3	2670	FALSE	chr2:29053160-29053770;chr2:29053790-29054170;chr2:29055550-29055830
chr2:164780510-164781680	433	51.7425	2	1170	FALSE	chr2:164780510-164780960;chr2:164781420-164781680
chr20:48853750-48858850	434	51.6048	3	5100	FALSE	chr20:48853750-48854270;chr20:48858150-48858470;chr20:48858490-48858850
chr18:25018630-25020030	435	51.4245	2	1400	FALSE	chr18:25018630-25019350;chr18:25019410-25020030
chr2:120722590-120723580	436	51.3905	2	990	FALSE	chr2:120722590-120723130;chr2:120723150-120723580
chr19:1189060-1190170	437	51.352	2	1110	FALSE	chr19:1189060-1189450;chr19:1189470-1190170
chr17:81341240-81343450	438	51.305	2	2210	FALSE	chr17:81341240-81341510;chr17:81343180-81343450
chr9:91899850-91900590	439	51.2396	2	740	FALSE	chr9:91899850-91900300;chr9:91900320-91900590
chr19:10802350-10802780	440	51.0946	1	430	FALSE	chr19:10802350-10802780
chr22:23029720-23032350	441	51.0488	2	2630	FALSE	chr22:23029720-23030170;chr22:23031970-23032350
chr19:47058760-47059170	442	50.7812	1	410	FALSE	chr19:47058760-47059170
chr9:96087660-96088060	443	50.719	1	400	FALSE	chr9:96087660-96088060
chr18:31944390-31944880	444	50.6806	1	490	FALSE	chr18:31944390-31944880
chr6:27753510-27753780	445	50.5586	1	270	FALSE	chr6:27753510-27753780
chr2:109692760-109701800	446	50.4037	3	9040	FALSE	chr2:109692760-109693130;chr2:109694210-109694560;chr2:109701400-109701800
chr4:185559740-185560200	447	50.3288	1	460	FALSE	chr4:185559740-185560200
chr2:238296970-238297670	448	50.1664	1	700	FALSE	chr2:238296970-238297670
chr10:17787510-17787990	449	50.0392	1	480	FALSE	chr10:17787510-17787990
chr3:170320530-170320970	450	49.9463	1	440	FALSE	chr3:170320530-170320970
chr2:202362160-202362530	451	49.9267	1	370	FALSE	chr2:202362160-202362530
chr7:71458090-71458320	452	49.8008	1	230	FALSE	chr7:71458090-71458320
chr1:157161790-157162240	453	49.7016	1	450	FALSE	chr1:157161790-157162240
chr1:225948880-225958750	454	49.569	2	9870	FALSE	chr1:225948880-225949530;chr1:225958100-225958750
chr7:25243990-25244610	455	49.4928	1	620	FALSE	chr7:25243990-25244610
chr20:63927110-63927410	456	49.4856	1	300	FALSE	chr20:63927110-63927410
chr3:53890970-53891380	457	49.4783	1	410	FALSE	chr3:53890970-53891380
chr13:37385080-37385790	458	49.4396	1	710	FALSE	chr13:37385080-37385790
chr11:86740560-86741070	459	49.3608	1	510	FALSE	chr11:86740560-86741070
chr6:166892170-166893150	460	49.2779	2	980	FALSE	chr6:166892170-166892690;chr6:166892710-166893150
chrX:119207650-119209990	461	49.2446	2	2340	FALSE	chrX:119207650-119207980;chrX:119209540-119209990
chr2:207847780-207848220	462	49.2189	1	440	FALSE	chr2:207847780-207848220
chr12:3881210-3881920	463	49.1703	2	710	FALSE	chr12:3881210-3881550;chr12:3881570-3881920
chr15:66691440-66692510	464	49.1684	3	1070	FALSE	chr15:66691440-66691720;chr15:66691740-66692040;chr15:66692060-66692510
chr22:47717030-47725140	465	49.0577	3	8110	FALSE	chr22:47717030-47717260;chr22:47724040-47724500;chr22:47724800-47725140
chr20:53597430-53597590	466	48.7776	1	160	FALSE	chr20:53597430-53597590
chr6:3487840-3489840	467	48.5362	2	2000	FALSE	chr6:3487840-3488100;chr6:3489130-3489840
chr17:49865110-49865480	468	48.5019	1	370	FALSE	chr17:49865110-49865480
chr17:27340000-27340450	469	48.4844	1	450	FALSE	chr17:27340000-27340450
chr17:1960830-1961650	470	48.3861	2	820	FALSE	chr17:1960830-1961430;chr17:1961450-1961650
chr16:10283190-10283580	471	48.3695	1	390	FALSE	chr16:10283190-10283580
chr15:85479270-85479850	472	48.1433	1	580	FALSE	chr15:85479270-85479850
chr14:93690170-93690560	473	48.0052	1	390	FALSE	chr14:93690170-93690560
chr7:77306200-77306870	474	47.9927	2	670	FALSE	chr7:77306200-77306550;chr7:77306570-77306870
chr10:12444670-12445440	475	47.7266	2	770	FALSE	chr10:12444670-12445010;chr10:12445030-12445440
chr17:81393050-81393610	476	47.6353	1	560	FALSE	chr17:81393050-81393610
chr10:133002660-133003560	477	47.4781	2	900	FALSE	chr10:133002660-133003230;chr10:133003250-133003560
chr9:6019950-6022010	478	47.4114	2	2060	FALSE	chr9:6019950-6020440;chr9:6021510-6022010
chr2:21452240-21453240	479	47.3597	2	1000	FALSE	chr2:21452240-21452580;chr2:21452600-21453240
chr10:93991840-94007500	480	47.0514	3	15660	FALSE	chr10:93991840-93992160;chr10:93999680-93999950;chr10:94007250-94007500
chr15:42890490-42890880	481	46.9693	1	390	FALSE	chr15:42890490-42890880
chr10:93080280-93080690	482	46.9615	1	410	FALSE	chr10:93080280-93080690
chr20:57718840-57719370	483	46.8621	1	530	FALSE	chr20:57718840-57719370
chr2:153133720-153134120	484	46.7805	1	400	FALSE	chr2:153133720-153134120
chr18:22194220-22194500	485	46.7588	1	280	FALSE	chr18:22194220-22194500
chr8:13131280-13132650	486	46.6975	2	1370	FALSE	chr8:13131280-13131800;chr8:13132260-13132650
chr1:32540540-32541130	487	46.6655	1	590	FALSE	chr1:32540540-32541130
chr1:47437410-47437860	488	46.6042	1	450	FALSE	chr1:47437410-47437860
chr8:1765560-1765820	489	46.475	1	260	FALSE	chr8:1765560-1765820
chr8:64797970-64798520	490	46.2613	1	550	FALSE	chr8:64797970-64798520
chr11:93073810-93076250	491	46.2598	2	2440	FALSE	chr11:93073810-93074290;chr11:93075800-93076250
chr11:31050020-31050570	492	46.1964	1	550	FALSE	chr11:31050020-31050570
chr5:135858760-135860100	493	46.1015	3	1340	FALSE	chr5:135858760-135859230;chr5:135859250-135859520;chr5:135859690-135860100
chr6:167845910-167846170	494	46.089	1	260	FALSE	chr6:167845910-167846170
chr1:41435560-41436060	495	46.0679	1	500	FALSE	chr1:41435560-41436060
chr20:3174990-3175260	496	46.0274	1	270	FALSE	chr20:3174990-3175260
chr1:109959870-109960280	497	45.9683	1	410	FALSE	chr1:109959870-109960280
chr12:8639930-8640260	498	45.9496	1	330	FALSE	chr12:8639930-8640260
chr4:151092510-151093580	499	45.8543	2	1070	FALSE	chr4:151092510-151093110;chr4:151093230-151093580
chr9:25288160-25289570	500	45.7922	2	1410	FALSE	chr9:25288160-25288560;chr9:25289210-25289570
chr15:85377920-85378480	501	45.4123	1	560	FALSE	chr15:85377920-85378480
chr10:126561600-126564060	502	45.4096	3	2460	FALSE	chr10:126561600-126562000;chr10:126562320-126562670;chr10:126563360-126564060
chr1:24735840-24736190	503	45.332	1	350	FALSE	chr1:24735840-24736190
chr5:126732790-126745930	504	45.2916	3	13140	FALSE	chr5:126732790-126733280;chr5:126736020-126736490;chr5:126745290-126745930
chr18:51656760-51658880	505	45.2779	2	2120	FALSE	chr18:51656760-51657140;chr18:51658420-51658880
chr5:32952360-32952820	506	45.2192	1	460	FALSE	chr5:32952360-32952820
chr14:81613360-81614750	507	45.1597	3	1390	FALSE	chr14:81613360-81613590;chr14:81613610-81614090;chr14:81614260-81614750
chr6:95560710-95561380	508	45.156	1	670	FALSE	chr6:95560710-95561380
chr5:64744870-64745330	509	44.9851	1	460	FALSE	chr5:64744870-64745330
chr12:24961620-24963790	510	44.9776	2	2170	FALSE	chr12:24961620-24962670;chr12:24963370-24963790
chr10:100109730-100110100	511	44.9183	1	370	FALSE	chr10:100109730-100110100
chr12:87151280-87152380	512	44.8385	2	1100	FALSE	chr12:87151280-87151710;chr12:87151950-87152380
chr16:48052720-48053740	513	44.77	2	1020	FALSE	chr16:48052720-48053180;chr16:48053300-48053740
chr12:27515610-27515950	514	44.7668	1	340	FALSE	chr12:27515610-27515950
chr4:176297820-176300560	515	44.7131	3	2740	FALSE	chr4:176297820-176298130;chr4:176299560-176299980;chr4:176300000-176300560
chr1:82124870-82126150	516	44.6377	3	1280	FALSE	chr1:82124870-82125260;chr1:82125280-82125570;chr1:82125810-82126150
chr12:114685190-114687490	517	44.6221	2	2300	FALSE	chr12:114685190-114685630;chr12:114686990-114687490
chr4:179726520-179728000	518	44.5276	3	1480	FALSE	chr4:179726520-179726870;chr4:179727180-179727520;chr4:179727540-179728000
chr14:101131060-101132190	519	44.4903	3	1130	FALSE	chr14:101131060-101131300;chr14:101131320-101131700;chr14:101131720-101132190
chr1:225746880-225747210	520	44.4334	1	330	FALSE	chr1:225746880-225747210
chr16:59116690-59117320	521	44.2836	1	630	FALSE	chr16:59116690-59117320
chr7:43294900-43295790	522	44.2271	2	890	FALSE	chr7:43294900-43295190;chr7:43295300-43295790
chr2:74008720-74009060	523	44.1218	1	340	FALSE	chr2:74008720-74009060
chr12:13258510-13259010	524	44.0521	1	500	FALSE	chr12:13258510-13259010
chr1:33338270-33338760	525	43.9069	1	490	FALSE	chr1:33338270-33338760
chr15:66472350-66472790	526	43.7618	1	440	FALSE	chr15:66472350-66472790
chr5:167845910-167851280	527	43.4583	2	5370	FALSE	chr5:167845910-167846640;chr5:167851010-167851280
chr10:92692290-92696630	528	43.2383	2	4340	FALSE	chr10:92692290-92692660;chr10:92696260-92696630
chrX:39687740-39688140	529	43.1351	1	400	FALSE	chrX:39687740-39688140
chr1:175933080-175933470	530	43.1103	1	390	FALSE	chr1:175933080-175933470
chr8:138081200-138082940	531	43.0187	2	1740	FALSE	chr8:138081200-138081660;chr8:138082470-138082940
chr17:41792830-41793360	532	43.001	1	530	FALSE	chr17:41792830-41793360
chr9:37751150-37751610	533	42.9471	1	460	FALSE	chr9:37751150-37751610
chr5:59560570-59563500	534	42.8714	2	2930	FALSE	chr5:59560570-59560810;chr5:59562990-59563500
chr18:21990880-21991620	535	42.7761	1	740	FALSE	chr18:21990880-21991620
chr4:163991230-163991650	536	42.5935	1	420	FALSE	chr4:163991230-163991650
chr19:18523830-18524300	537	42.5041	1	470	FALSE	chr19:18523830-18524300
chr14:58663670-58664220	538	42.3175	1	550	FALSE	chr14:58663670-58664220
chr7:149673410-149674010	539	42.1665	1	600	FALSE	chr7:149673410-149674010
chr2:53058370-53058990	540	42.0646	1	620	FALSE	chr2:53058370-53058990
chr15:60615060-60615790	541	42.0426	1	730	FALSE	chr15:60615060-60615790
chr20:51021450-51022050	542	42.0329	1	600	FALSE	chr20:51021450-51022050
chr14:56796190-56796520	543	41.9492	1	330	FALSE	chr14:56796190-56796520
chr22:41061920-41062760	544	41.8771	1	840	FALSE	chr22:41061920-41062760
chr20:23870330-23870970	545	41.8587	1	640	FALSE	chr20:23870330-23870970
chr12:97412690-97425320	546	41.841	2	12630	FALSE	chr12:97412690-97413320;chr12:97424900-97425320
chr7:73156660-73157050	547	41.8191	1	390	FALSE	chr7:73156660-73157050
chr5:158011350-158013610	548	41.7989	2	2260	FALSE	chr5:158011350-158011790;chr5:158013290-158013610
chr7:83684880-83685330	549	41.6679	1	450	FALSE	chr7:83684880-83685330
chr8:130528250-130528740	550	41.6244	1	490	FALSE	chr8:130528250-130528740
chr1:201309450-201309920	551	41.5733	1	470	FALSE	chr1:201309450-201309920
chr1:58705150-58705700	552	41.5057	1	550	FALSE	chr1:58705150-58705700
chr7:68865980-68867090	553	41.3265	3	1110	FALSE	chr7:68865980-68866390;chr7:68866410-68866690;chr7:68866710-68867090
chr11:67372460-67372740	554	41.2089	1	280	FALSE	chr11:67372460-67372740
chr3:63848010-63848520	555	41.201	1	510	FALSE	chr3:63848010-63848520
chr5:92776000-92776640	556	41.1875	2	640	FALSE	chr5:92776000-92776280;chr5:92776300-92776640
chr7:87129410-87129870	557	41.1843	1	460	FALSE	chr7:87129410-87129870
chr4:8559660-8561030	558	41.0812	2	1370	FALSE	chr4:8559660-8560160;chr4:8560520-8561030
chr8:11632910-11642560	559	40.7285	2	9650	FALSE	chr8:11632910-11633200;chr8:11641930-11642560
chr16:68490760-68491530	560	40.67	1	770	FALSE	chr16:68490760-68491530
chr11:89571270-89572130	561	40.4155	1	860	FALSE	chr11:89571270-89572130
chr5:118951590-118951940	562	40.4106	1	350	FALSE	chr5:118951590-118951940
chr6:33547410-33548100	563	40.3739	1	690	FALSE	chr6:33547410-33548100
chr2:85579290-85579810	564	40.3526	1	520	FALSE	chr2:85579290-85579810
chr13:33743520-33744350	565	40.3446	2	830	FALSE	chr13:33743520-33743810;chr13:33743830-33744350
chr10:89334010-89334510	566	40.2492	1	500	FALSE	chr10:89334010-89334510
chr16:21263570-21264100	567	40.1907	1	530	FALSE	chr16:21263570-21264100
chr4:6951820-6952250	568	40.1176	1	430	FALSE	chr4:6951820-6952250
chr10:131250760-131251440	569	40.0903	2	680	FALSE	chr10:131250760-131251030;chr10:131251050-131251440
chr11:75349350-75349880	570	40.0777	1	530	FALSE	chr11:75349350-75349880
chr6:30763470-30763790	571	39.9044	1	320	FALSE	chr6:30763470-30763790
chr22:25970270-25970750	572	39.7	1	480	FALSE	chr22:25970270-25970750
chr2:23636460-23637890	573	39.6123	2	1430	FALSE	chr2:23636460-23636780;chr2:23637220-23637890
chr11:116714920-116715340	574	39.5857	1	420	FALSE	chr11:116714920-116715340
chr4:11066220-11066620	575	39.5415	1	400	FALSE	chr4:11066220-11066620
chr7:86964880-86965240	576	39.227	1	360	FALSE	chr7:86964880-86965240
chr4:945300-945750	577	39.2234	1	450	FALSE	chr4:945300-945750
chr9:134287360-134288540	578	39.1904	2	1180	FALSE	chr9:134287360-134288080;chr9:134288100-134288540
chr5:157034270-157034810	579	39.1806	1	540	FALSE	chr5:157034270-157034810
chr17:76256840-76257100	580	39.1805	1	260	FALSE	chr17:76256840-76257100
chr9:93827420-93827740	581	39.0484	1	320	FALSE	chr9:93827420-93827740
chr1:54408410-54409780	582	38.9685	2	1370	FALSE	chr1:54408410-54408780;chr1:54409270-54409780
chr7:132537180-132537900	583	38.9021	2	720	FALSE	chr7:132537180-132537620;chr7:132537640-132537900
chrX:129931870-129933220	584	38.8273	2	1350	FALSE	chrX:129931870-129932070;chrX:129932820-129933220
chr22:40183310-40183670	585	38.7947	1	360	FALSE	chr22:40183310-40183670
chr5:176687690-176687930	586	38.7918	1	240	FALSE	chr5:176687690-176687930
chr12:5391650-5392040	587	38.6058	1	390	FALSE	chr12:5391650-5392040
chr12:6808800-6809340	588	38.5899	1	540	FALSE	chr12:6808800-6809340
chr17:65064650-65065320	589	38.5643	1	670	FALSE	chr17:65064650-65065320
chr21:14104410-14105090	590	38.5395	1	680	FALSE	chr21:14104410-14105090
chr4:88348640-88349370	591	38.3809	1	730	FALSE	chr4:88348640-88349370
chr5:132969220-132972390	592	38.3558	2	3170	FALSE	chr5:132969220-132969640;chr5:132971890-132972390
chr12:62646430-62647040	593	38.2641	1	610	FALSE	chr12:62646430-62647040
chr14:53202250-53202960	594	38.1671	2	710	FALSE	chr14:53202250-53202640;chr14:53202660-53202960
chr17:37741790-37744640	595	38.1624	3	2850	FALSE	chr17:37741790-37742200;chr17:37743550-37743840;chr17:37744200-37744640
chr16:82653880-82654250	596	38.1602	1	370	FALSE	chr16:82653880-82654250
chr2:16069970-16070660	597	38.1343	2	690	FALSE	chr2:16069970-16070310;chr2:16070330-16070660
chr12:95745920-95751000	598	38.1114	2	5080	FALSE	chr12:95745920-95746540;chr12:95750730-95751000
chr1:99835730-99836480	599	38.0822	2	750	FALSE	chr1:99835730-99836080;chr1:99836100-99836480
chr20:58328880-58332500	600	38.025	3	3620	FALSE	chr20:58328880-58329150;chr20:58331820-58332040;chr20:58332060-58332500
chr15:79370590-79372850	601	37.9289	2	2260	FALSE	chr15:79370590-79371100;chr15:79372540-79372850
chr3:193782210-193783180	602	37.8779	2	970	FALSE	chr3:193782210-193782690;chr3:193782810-193783180
chr11:76788400-76788700	603	37.8741	1	300	FALSE	chr11:76788400-76788700
chr6:41503910-41504270	604	37.8297	1	360	FALSE	chr6:41503910-41504270
chr1:113217960-113218340	605	37.8097	1	380	FALSE	chr1:113217960-113218340
chr1:234281950-234282760	606	37.7346	1	810	FALSE	chr1:234281950-234282760
chr7:67723560-67724070	607	37.7042	1	510	FALSE	chr7:67723560-67724070
chrX:30103060-30103970	608	37.5919	2	910	FALSE	chrX:30103060-30103540;chrX:30103560-30103970
chr17:44122610-44123010	609	37.5805	1	400	FALSE	chr17:44122610-44123010
chr15:68106550-68107030	610	37.4436	1	480	FALSE	chr15:68106550-68107030
chr1:231039270-231039830	611	37.4236	1	560	FALSE	chr1:231039270-231039830
chr5:34587280-34588010	612	37.325	2	730	FALSE	chr5:34587280-34587630;chr5:34587650-34588010
chr9:96856920-96860170	613	37.1614	2	3250	FALSE	chr9:96856920-96857490;chr9:96859910-96860170
chr4:140515430-140516540	614	37.0666	2	1110	FALSE	chr4:140515430-140515870;chr4:140515890-140516540
chr5:100900930-100901200	615	37.0263	1	270	FALSE	chr5:100900930-100901200
chr2:223952200-223952680	616	36.988	1	480	FALSE	chr2:223952200-223952680
chr3:120605170-120605620	617	36.9033	1	450	FALSE	chr3:120605170-120605620
chr9:111603900-111604750	618	36.8167	2	850	FALSE	chr9:111603900-111604380;chr9:111604400-111604750
chr10:110636960-110638000	619	36.6815	2	1040	FALSE	chr10:110636960-110637450;chr10:110637740-110638000
chr6:20301840-20302310	620	36.576	1	470	FALSE	chr6:20301840-20302310
chr7:93636040-93636590	621	36.5064	1	550	FALSE	chr7:93636040-93636590
chr16:11032640-11033450	622	36.3777	1	810	FALSE	chr16:11032640-11033450
chr1:36401330-36401430	623	36.3421	1	100	FALSE	chr1:36401330-36401430
chr2:128196440-128196920	624	36.209	1	480	FALSE	chr2:128196440-128196920
chr1:221714370-221714720	625	36.1104	1	350	FALSE	chr1:221714370-221714720
chr1:104057160-104057680	626	35.8112	1	520	FALSE	chr1:104057160-104057680
chr12:96457180-96458000	627	35.7816	2	820	FALSE	chr12:96457180-96457640;chr12:96457660-96458000
chr18:22559060-22559820	628	35.7335	2	760	FALSE	chr18:22559060-22559350;chr18:22559370-22559820
chr5:96170690-96172440	629	35.6765	2	1750	FALSE	chr5:96170690-96171070;chr5:96171860-96172440
chr3:53346470-53346810	630	35.4723	1	340	FALSE	chr3:53346470-53346810
chr2:189307970-189308870	631	35.4557	2	900	FALSE	chr2:189307970-189308330;chr2:189308350-189308870
chr18:32022510-32022980	632	35.4093	1	470	FALSE	chr18:32022510-32022980
chr10:50857330-50857800	633	35.3064	1	470	FALSE	chr10:50857330-50857800
chr6:1574750-1575720	634	35.2931	1	970	FALSE	chr6:1574750-1575720
chr20:23269860-23270360	635	35.249	1	500	FALSE	chr20:23269860-23270360
chr19:8203200-8203480	636	35.1471	1	280	FALSE	chr19:8203200-8203480
chr20:39986470-39987070	637	35.0931	1	600	FALSE	chr20:39986470-39987070
chr12:113933100-113933530	638	35.0094	1	430	FALSE	chr12:113933100-113933530
chr1:8914380-8915080	639	34.9885	2	700	FALSE	chr1:8914380-8914800;chr1:8914820-8915080
chr7:4845530-4845930	640	34.9163	1	400	FALSE	chr7:4845530-4845930
chr19:3441600-3442030	641	34.848	1	430	FALSE	chr19:3441600-3442030
chr9:132991590-132992370	642	34.8114	2	780	FALSE	chr9:132991590-132991840;chr9:132991860-132992370
chr4:6182470-6182880	643	34.7813	1	410	FALSE	chr4:6182470-6182880
chr2:153059670-153060010	644	34.778	1	340	FALSE	chr2:153059670-153060010
chr17:927340-928050	645	34.6972	2	710	FALSE	chr17:927340-927820;chr17:927840-928050
chr12:503530-510840	646	34.6895	2	7310	FALSE	chr12:503530-503920;chr12:510500-510840
chrX:15874530-15875090	647	34.6621	1	560	FALSE	chrX:15874530-15875090
chr15:58561150-58564130	648	34.6248	3	2980	FALSE	chr15:58561150-58561630;chr15:58561650-58561940;chr15:58563660-58564130
chr1:208209100-208209630	649	34.3419	1	530	FALSE	chr1:208209100-208209630
chr13:62130370-62131340	650	34.3384	2	970	FALSE	chr13:62130370-62130950;chr13:62130970-62131340
chr2:31207600-31208190	651	34.3364	1	590	FALSE	chr2:31207600-31208190
chr14:60315650-60316090	652	34.3277	1	440	FALSE	chr14:60315650-60316090
chr5:136738820-136739630	653	34.3275	2	810	FALSE	chr5:136738820-136739140;chr5:136739160-136739630
chr11:31947140-31948850	654	34.3108	2	1710	FALSE	chr11:31947140-31948010;chr11:31948410-31948850
chrX:30452880-30454740	655	34.1757	3	1860	FALSE	chrX:30452880-30453250;chrX:30453370-30453790;chrX:30454320-30454740
chr21:37041830-37047580	656	34.159	2	5750	FALSE	chr21:37041830-37042260;chr21:37047100-37047580
chr8:23930260-23931110	657	34.0929	2	850	FALSE	chr8:23930260-23930670;chr8:23930710-23931110
chr3:197417870-197418290	658	34.0573	1	420	FALSE	chr3:197417870-197418290
chr9:119349570-119349840	659	33.9901	1	270	FALSE	chr9:119349570-119349840
chrX:55152660-55153150	660	33.94	1	490	FALSE	chrX:55152660-55153150
chr11:2883670-2884100	661	33.9316	1	430	FALSE	chr11:2883670-2884100
chr4:61204440-61204730	662	33.9282	1	290	FALSE	chr4:61204440-61204730
chr10:99977910-99978380	663	33.8838	1	470	FALSE	chr10:99977910-99978380
chr5:168177970-168178430	664	33.8386	1	460	FALSE	chr5:168177970-168178430
chr2:176559430-176560400	665	33.8168	2	970	FALSE	chr2:176559430-176559860;chr2:176560010-176560400
chrX:19289550-19291590	666	33.8024	2	2040	FALSE	chrX:19289550-19289900;chrX:19291100-19291590
chr12:740910-741270	667	33.79	1	360	FALSE	chr12:740910-741270
chr10:27465220-27465850	668	33.7597	1	630	FALSE	chr10:27465220-27465850
chr7:2610460-2610900	669	33.7027	1	440	FALSE	chr7:2610460-2610900
chr8:124426010-124428440	670	33.6868	2	2430	FALSE	chr8:124426010-124426340;chr8:124428020-124428440
chr9:113634670-113635960	671	33.6691	2	1290	FALSE	chr9:113634670-113635140;chr9:113635460-113635960
chr11:120974670-120975520	672	33.6159	2	850	FALSE	chr11:120974670-120974920;chr11:120974940-120975520
chr11:112777280-112777860	673	33.545	1	580	FALSE	chr11:112777280-112777860
chr20:44028790-44029350	674	33.5005	2	560	FALSE	chr20:44028790-44028960;chr20:44028980-44029350
chrX:15492450-15492870	675	33.4804	1	420	FALSE	chrX:15492450-15492870
chr20:32945710-32951020	676	33.4273	2	5310	FALSE	chr20:32945710-32946210;chr20:32950480-32951020
chr1:200368510-200368850	677	33.1285	1	340	FALSE	chr1:200368510-200368850
chr3:8481130-8481490	678	33.064	1	360	FALSE	chr3:8481130-8481490
chr17:47310180-47310680	679	32.9427	1	500	FALSE	chr17:47310180-47310680
chr18:456710-457320	680	32.9166	1	610	FALSE	chr18:456710-457320
chr8:138956330-138961420	681	32.9054	2	5090	FALSE	chr8:138956330-138956720;chr8:138961030-138961420
chr20:48826160-48826630	682	32.8528	1	470	FALSE	chr20:48826160-48826630
chr2:159516100-159516390	683	32.8319	1	290	FALSE	chr2:159516100-159516390
chr17:16835210-16835530	684	32.8193	1	320	FALSE	chr17:16835210-16835530
chr2:189506450-189507110	685	32.7293	1	660	FALSE	chr2:189506450-189507110
chr8:68112230-68112790	686	32.6518	1	560	FALSE	chr8:68112230-68112790
chr20:14326090-14337060	687	32.4264	2	10970	FALSE	chr20:14326090-14326380;chr20:14336610-14337060
chr12:12060000-12060240	688	32.4157	1	240	FALSE	chr12:12060000-12060240
chr20:45441720-45442300	689	32.2609	1	580	FALSE	chr20:45441720-45442300
chr1:245654610-245655090	690	32.2054	1	480	FALSE	chr1:245654610-245655090
chr1:182613190-182618120	691	32.1589	2	4930	FALSE	chr1:182613190-182613440;chr1:182617800-182618120
chr3:40291390-40292040	692	32.1561	1	650	FALSE	chr3:40291390-40292040
chr3:100602420-100602800	693	32.1117	1	380	FALSE	chr3:100602420-100602800
chr14:57362190-57362710	694	32.0742	1	520	FALSE	chr14:57362190-57362710
chr22:34835950-34837530	695	32.0236	2	1580	FALSE	chr22:34835950-34836250;chr22:34837120-34837530
chr7:16271840-16272670	696	31.9768	2	830	FALSE	chr7:16271840-16272340;chr7:16272360-16272670
chrX:51439330-51441710	697	31.9173	2	2380	FALSE	chrX:51439330-51439690;chrX:51441460-51441710
chr7:148515320-148515680	698	31.802	1	360	FALSE	chr7:148515320-148515680
chr11:548660-549090	699	31.7648	1	430	FALSE	chr11:548660-549090
chr8:142992240-142993740	700	31.7068	2	1500	FALSE	chr8:142992240-142992770;chr8:142993320-142993740
chr18:59386820-59389930	701	31.6765	2	3110	FALSE	chr18:59386820-59387250;chr18:59389690-59389930
chr2:206584240-206584850	702	31.5949	1	610	FALSE	chr2:206584240-206584850
chr2:65430580-65430940	703	31.5647	1	360	FALSE	chr2:65430580-65430940
chr8:100798610-100799160	704	31.5597	1	550	FALSE	chr8:100798610-100799160
chr9:35518120-35518630	705	31.5451	1	510	FALSE	chr9:35518120-35518630
chr6:138555560-138555970	706	31.5412	1	410	FALSE	chr6:138555560-138555970
chr6:6230060-6230880	707	31.469	1	820	FALSE	chr6:6230060-6230880
chr3:42036470-42036760	708	31.4638	1	290	FALSE	chr3:42036470-42036760
chr16:77834580-77834920	709	31.4599	1	340	FALSE	chr16:77834580-77834920
chr1:221967560-221967940	710	31.3498	1	380	FALSE	chr1:221967560-221967940
chr1:45954080-45954390	711	31.3411	1	310	FALSE	chr1:45954080-45954390
chr10:107367420-107367870	712	31.311	1	450	FALSE	chr10:107367420-107367870
chrX:139211270-139212080	713	31.2975	1	810	FALSE	chrX:139211270-139212080
chr8:20235050-20235430	714	31.2938	1	380	FALSE	chr8:20235050-20235430
chr8:13080360-13080800	715	31.2868	1	440	FALSE	chr8:13080360-13080800
chrX:149634530-149635180	716	31.2822	1	650	FALSE	chrX:149634530-149635180
chr9:116822670-116823550	717	31.1341	1	880	FALSE	chr9:116822670-116823550
chr17:80309010-80309410	718	31.1181	1	400	FALSE	chr17:80309010-80309410
chr17:12730810-12731140	719	31.098	1	330	FALSE	chr17:12730810-12731140
chr20:6836810-6849330	720	31.0645	3	12520	FALSE	chr20:6836810-6837070;chr20:6838180-6838840;chr20:6848850-6849330
chr7:1072940-1073400	721	30.9459	1	460	FALSE	chr7:1072940-1073400
chr3:194515470-194523060	722	30.9178	2	7590	FALSE	chr3:194515470-194515880;chr3:194522660-194523060
chrX:42615660-42615840	723	30.8681	1	180	FALSE	chrX:42615660-42615840
chr1:109857690-109858160	724	30.7194	1	470	FALSE	chr1:109857690-109858160
chr12:116301990-116302380	725	30.717	1	390	FALSE	chr12:116301990-116302380
chr11:48127830-48128450	726	30.6396	1	620	FALSE	chr11:48127830-48128450
chr6:16319930-16320510	727	30.5009	1	580	FALSE	chr6:16319930-16320510
chr18:36468010-36468670	728	30.4812	1	660	FALSE	chr18:36468010-36468670
chr17:59423340-59424250	729	30.4659	2	910	FALSE	chr17:59423340-59423760;chr17:59423900-59424250
chr13:99991870-99992350	730	30.4169	1	480	FALSE	chr13:99991870-99992350
chr10:7551810-7552400	731	30.3755	1	590	FALSE	chr10:7551810-7552400
chr1:115536250-115536590	732	30.3064	1	340	FALSE	chr1:115536250-115536590
chr1:53362140-53362710	733	30.2958	1	570	FALSE	chr1:53362140-53362710
chr2:98611210-98611760	734	30.278	1	550	FALSE	chr2:98611210-98611760
chr14:105075240-105075680	735	30.2073	1	440	FALSE	chr14:105075240-105075680
chr20:6708040-6710590	736	30.1869	2	2550	FALSE	chr20:6708040-6708390;chr20:6710240-6710590
chr12:2540380-2541020	737	30.1421	2	640	FALSE	chr12:2540380-2540770;chr12:2540790-2541020
chr15:29216170-29217400	738	30.1361	2	1230	FALSE	chr15:29216170-29216490;chr15:29216940-29217400
chr10:3806230-3806550	739	30.1057	1	320	FALSE	chr10:3806230-3806550
chr1:37016010-37016530	740	30.0832	1	520	FALSE	chr1:37016010-37016530
chr11:71842340-71843220	741	30.0717	2	880	FALSE	chr11:71842340-71842550;chr11:71842800-71843220
chr12:29640370-29640830	742	30.0449	1	460	FALSE	chr12:29640370-29640830
chr13:54572570-54572860	743	30.0145	1	290	FALSE	chr13:54572570-54572860
chr16:77462950-77468280	744	29.994	2	5330	FALSE	chr16:77462950-77463350;chr16:77467830-77468280
chrX:35694120-35695420	745	29.9437	2	1300	FALSE	chrX:35694120-35694510;chrX:35694740-35695420
chr20:8360120-8360470	746	29.8964	1	350	FALSE	chr20:8360120-8360470
chr2:74192360-74192790	747	29.8154	1	430	FALSE	chr2:74192360-74192790
chr21:38165400-38165760	748	29.7874	1	360	FALSE	chr21:38165400-38165760
chr10:77943290-77943750	749	29.7739	1	460	FALSE	chr10:77943290-77943750
chr7:11491660-11492180	750	29.7009	1	520	FALSE	chr7:11491660-11492180
chrX:106177030-106177460	751	29.6216	1	430	FALSE	chrX:106177030-106177460
chr10:110610150-110610710	752	29.5822	1	560	FALSE	chr10:110610150-110610710
chr3:12782360-12782730	753	29.5794	1	370	FALSE	chr3:12782360-12782730
chrX:114927170-114927620	754	29.5199	1	450	FALSE	chrX:114927170-114927620
chr20:63829780-63830080	755	29.4791	1	300	FALSE	chr20:63829780-63830080
chrX:125395560-125396090	756	29.4617	1	530	FALSE	chrX:125395560-125396090
chr6:105986500-105993690	757	29.3888	2	7190	FALSE	chr6:105986500-105986770;chr6:105993260-105993690
chr4:6902530-6903050	758	29.2421	1	520	FALSE	chr4:6902530-6903050
chr18:49527960-49528980	759	29.2268	2	1020	FALSE	chr18:49527960-49528390;chr18:49528530-49528980
chr5:154521620-154522220	760	29.2045	1	600	FALSE	chr5:154521620-154522220
chr3:184583960-184584410	761	29.141	1	450	FALSE	chr3:184583960-184584410
chr12:94100070-94100690	762	29.1215	1	620	FALSE	chr12:94100070-94100690
chr17:45332980-45334520	763	29.0944	2	1540	FALSE	chr17:45332980-45333490;chr17:45334060-45334520
chr9:70954130-70954520	764	28.9337	1	390	FALSE	chr9:70954130-70954520
chr12:473810-474310	765	28.9214	1	500	FALSE	chr12:473810-474310
chr2:206032250-206032630	766	28.8798	1	380	FALSE	chr2:206032250-206032630
chr9:126703060-126703390	767	28.8548	1	330	FALSE	chr9:126703060-126703390
chr1:147106220-147107020	768	28.8502	1	800	FALSE	chr1:147106220-147107020
chr15:44695230-44695680	769	28.7979	1	450	FALSE	chr15:44695230-44695680
chr20:34639750-34640230	770	28.7065	1	480	FALSE	chr20:34639750-34640230
chr14:75711960-75712330	771	28.6484	1	370	FALSE	chr14:75711960-75712330
chr3:42023380-42023690	772	28.5563	1	310	FALSE	chr3:42023380-42023690
chr7:31079760-31080410	773	28.4689	1	650	FALSE	chr7:31079760-31080410
chr2:62162860-62163520	774	28.4146	1	660	FALSE	chr2:62162860-62163520
chr12:105848220-105848750	775	28.3972	1	530	FALSE	chr12:105848220-105848750
chr22:35595880-35596400	776	28.3825	1	520	FALSE	chr22:35595880-35596400
chrX:39150360-39151110	777	28.3608	1	750	FALSE	chrX:39150360-39151110
chrX:108426080-108426720	778	28.3501	1	640	FALSE	chrX:108426080-108426720
chr2:128533070-128533490	779	28.302	1	420	FALSE	chr2:128533070-128533490
chr12:130683300-130684240	780	28.2887	2	940	FALSE	chr12:130683300-130683690;chr12:130683710-130684240
chr2:44952270-44952740	781	28.2634	1	470	FALSE	chr2:44952270-44952740
chr10:4007600-4008220	782	28.1309	1	620	FALSE	chr10:4007600-4008220
chr19:51156880-51157250	783	28.08	1	370	FALSE	chr19:51156880-51157250
chr15:47778380-47778690	784	28.0749	1	310	FALSE	chr15:47778380-47778690
chr8:138189610-138190180	785	27.9145	1	570	FALSE	chr8:138189610-138190180
chr1:203140660-203141170	786	27.9071	1	510	FALSE	chr1:203140660-203141170
chr6:12573200-12573490	787	27.8821	1	290	FALSE	chr6:12573200-12573490
chr22:32137440-32138700	788	27.8649	2	1260	FALSE	chr22:32137440-32137970;chr22:32138330-32138700
chr1:79701670-79703090	789	27.8336	2	1420	FALSE	chr1:79701670-79701960;chr1:79702510-79703090
chr1:15412130-15412790	790	27.8013	1	660	FALSE	chr1:15412130-15412790
chr19:35470900-35471570	791	27.7845	1	670	FALSE	chr19:35470900-35471570
chr1:47523720-47524750	792	27.7678	2	1030	FALSE	chr1:47523720-47524240;chr1:47524260-47524750
chr4:140212530-140213260	793	27.7531	1	730	FALSE	chr4:140212530-140213260
chr14:104395250-104396050	794	27.75	1	800	FALSE	chr14:104395250-104396050
chr8:126960800-126961390	795	27.7378	1	590	FALSE	chr8:126960800-126961390
chr1:116825000-116825620	796	27.7016	1	620	FALSE	chr1:116825000-116825620
chr17:78971660-78971800	797	27.6828	1	140	FALSE	chr17:78971660-78971800
chr4:6137240-6137730	798	27.6755	1	490	FALSE	chr4:6137240-6137730
chr13:54131270-54131820	799	27.6368	1	550	FALSE	chr13:54131270-54131820
chr2:55699620-55700170	800	27.6263	1	550	FALSE	chr2:55699620-55700170
chr9:81291970-81293490	801	27.6141	3	1520	FALSE	chr9:81291970-81292450;chr9:81292470-81293060;chr9:81293080-81293490
chr15:29162370-29162920	802	27.6128	1	550	FALSE	chr15:29162370-29162920
chr17:46264240-46264560	803	27.5836	1	320	FALSE	chr17:46264240-46264560
chr20:36821830-36822370	804	27.5733	1	540	FALSE	chr20:36821830-36822370
chr1:208054780-208055180	805	27.5365	1	400	FALSE	chr1:208054780-208055180
chr9:132184790-132185420	806	27.4805	1	630	FALSE	chr9:132184790-132185420
chr1:211221880-211223030	807	27.4696	2	1150	FALSE	chr1:211221880-211222420;chr1:211222440-211223030
chr6:38433230-38434460	808	27.4597	2	1230	FALSE	chr6:38433230-38433810;chr6:38433960-38434460
chr4:85125680-85127560	809	27.4554	2	1880	FALSE	chr4:85125680-85126130;chr4:85127320-85127560
chr15:26449180-26449650	810	27.4219	1	470	FALSE	chr15:26449180-26449650
chr1:159030610-159031320	811	27.3394	2	710	FALSE	chr1:159030610-159031120;chr1:159031140-159031320
chr2:36919100-36919560	812	27.3196	1	460	FALSE	chr2:36919100-36919560
chr22:31362550-31363040	813	27.2919	1	490	FALSE	chr22:31362550-31363040
chr12:104723000-104723410	814	27.2716	1	410	FALSE	chr12:104723000-104723410
chr14:87491800-87492250	815	27.2416	1	450	FALSE	chr14:87491800-87492250
chr7:139851580-139853310	816	27.1333	2	1730	FALSE	chr7:139851580-139852120;chr7:139852920-139853310
chr9:38091480-38092110	817	27.1188	1	630	FALSE	chr9:38091480-38092110
chr4:140744260-140744690	818	27.1037	1	430	FALSE	chr4:140744260-140744690
chr7:39073330-39074040	819	27.0928	2	710	FALSE	chr7:39073330-39073600;chr7:39073620-39074040
chr18:42929940-42930290	820	27.0671	1	350	FALSE	chr18:42929940-42930290
chr18:11823460-11823970	821	27.0631	1	510	FALSE	chr18:11823460-11823970
chr6:121491570-121494500	822	26.9925	2	2930	FALSE	chr6:121491570-121491920;chr6:121494100-121494500
chr17:17943090-17943740	823	26.9501	1	650	FALSE	chr17:17943090-17943740
chr1:23374340-23374880	824	26.9314	1	540	FALSE	chr1:23374340-23374880
chr13:106318980-106319510	825	26.871	1	530	FALSE	chr13:106318980-106319510
chr11:14975240-14975610	826	26.8474	1	370	FALSE	chr11:14975240-14975610
chr3:194488440-194488810	827	26.7689	1	370	FALSE	chr3:194488440-194488810
chr8:33537720-33538130	828	26.7637	1	410	FALSE	chr8:33537720-33538130
chr11:123444690-123445110	829	26.7634	1	420	FALSE	chr11:123444690-123445110
chr5:151673340-151673770	830	26.7415	1	430	FALSE	chr5:151673340-151673770
chr19:54895850-54896320	831	26.7219	1	470	FALSE	chr19:54895850-54896320
chr11:63502940-63503500	832	26.7009	1	560	FALSE	chr11:63502940-63503500
chr1:28887430-28887750	833	26.6991	1	320	FALSE	chr1:28887430-28887750
chr3:13546770-13547260	834	26.693	1	490	FALSE	chr3:13546770-13547260
chr18:35360080-35361730	835	26.6784	2	1650	FALSE	chr18:35360080-35360450;chr18:35361390-35361730
chr18:79506530-79507120	836	26.6747	1	590	FALSE	chr18:79506530-79507120
chr14:23630640-23632510	837	26.6688	2	1870	FALSE	chr14:23630640-23631050;chr14:23631920-23632510
chr18:41933750-41940950	838	26.6421	2	7200	FALSE	chr18:41933750-41934380;chr18:41940410-41940950
chrX:139194340-139194800	839	26.6386	1	460	FALSE	chrX:139194340-139194800
chr4:133534140-133534610	840	26.6346	1	470	FALSE	chr4:133534140-133534610
chr21:36105880-36106410	841	26.6216	1	530	FALSE	chr21:36105880-36106410
chr7:84477760-84478460	842	26.5695	2	700	FALSE	chr7:84477760-84478200;chr7:84478220-84478460
chr15:69117130-69117630	843	26.5387	1	500	FALSE	chr15:69117130-69117630
chr3:141797720-141797960	844	26.5339	1	240	FALSE	chr3:141797720-141797960
chr1:117758590-117759110	845	26.5148	1	520	FALSE	chr1:117758590-117759110
chr7:96354760-96355540	846	26.3458	1	780	FALSE	chr7:96354760-96355540
chr6:110322810-110323500	847	26.2929	1	690	FALSE	chr6:110322810-110323500
chr22:49119300-49120090	848	26.2694	1	790	FALSE	chr22:49119300-49120090
chr4:48698450-48698980	849	26.258	1	530	FALSE	chr4:48698450-48698980
chr4:105147740-105148160	850	26.2513	1	420	FALSE	chr4:105147740-105148160
chr20:48705020-48705550	851	26.247	1	530	FALSE	chr20:48705020-48705550
chr20:11108240-11108740	852	26.2439	1	500	FALSE	chr20:11108240-11108740
chr8:137461070-137461750	853	26.2429	1	680	FALSE	chr8:137461070-137461750
chr19:15072970-15073880	854	26.156	2	910	FALSE	chr19:15072970-15073240;chr19:15073370-15073880
chr3:119609250-119609770	855	26.0969	1	520	FALSE	chr3:119609250-119609770
chr2:142130450-142130750	856	26.0086	1	300	FALSE	chr2:142130450-142130750
chr5:135737060-135737460	857	25.9706	1	400	FALSE	chr5:135737060-135737460
chr7:159099200-159099610	858	25.9664	1	410	FALSE	chr7:159099200-159099610
chr5:64719320-64719680	859	25.9608	1	360	FALSE	chr5:64719320-64719680
chr3:41410980-41411530	860	25.8999	1	550	FALSE	chr3:41410980-41411530
chr2:71416920-71417140	861	25.8775	1	220	FALSE	chr2:71416920-71417140
chr18:22110270-22110750	862	25.8547	1	480	FALSE	chr18:22110270-22110750
chr17:17663190-17663620	863	25.7402	1	430	FALSE	chr17:17663190-17663620
chr6:53542320-53542690	864	25.7241	1	370	FALSE	chr6:53542320-53542690
chr15:100020170-100020700	865	25.6614	1	530	FALSE	chr15:100020170-100020700
chr7:25603340-25603670	866	25.6545	1	330	FALSE	chr7:25603340-25603670
chr20:44524590-44525000	867	25.6401	1	410	FALSE	chr20:44524590-44525000
chr22:42399660-42400110	868	25.6275	1	450	FALSE	chr22:42399660-42400110
chr11:116457670-116458030	869	25.6047	1	360	FALSE	chr11:116457670-116458030
chr11:47916550-47917140	870	25.5499	1	590	FALSE	chr11:47916550-47917140
chr12:116506780-116507070	871	25.5446	1	290	FALSE	chr12:116506780-116507070
chr11:2409500-2409990	872	25.5238	1	490	FALSE	chr11:2409500-2409990
chr3:176670080-176670580	873	25.3802	1	500	FALSE	chr3:176670080-176670580
chr1:201513410-201514440	874	25.3734	1	1030	FALSE	chr1:201513410-201514440
chr2:186555050-186555670	875	25.2909	1	620	FALSE	chr2:186555050-186555670
chr20:40863360-40863690	876	25.2906	1	330	FALSE	chr20:40863360-40863690
chr5:31814810-31815430	877	25.1193	2	620	FALSE	chr5:31814810-31815050;chr5:31815070-31815430
chr19:30691270-30691840	878	25.111	2	570	FALSE	chr19:30691270-30691510;chr19:30691530-30691840
chr2:128378850-128379560	879	25.0845	1	710	FALSE	chr2:128378850-128379560
chr6:47669720-47671090	880	25.0748	2	1370	FALSE	chr6:47669720-47670170;chr6:47670280-47671090
chr8:11744110-11746840	881	25.0717	2	2730	FALSE	chr8:11744110-11744470;chr8:11746450-11746840
chr10:100654950-100655590	882	25.0631	2	640	FALSE	chr10:100654950-100655210;chr10:100655230-100655590
chr12:114903230-114903710	883	25.0088	1	480	FALSE	chr12:114903230-114903710
chr5:9599260-9600090	884	24.9873	1	830	FALSE	chr5:9599260-9600090
chr19:50819730-50820230	885	24.8761	1	500	FALSE	chr19:50819730-50820230
chr10:117197920-117198390	886	24.8677	1	470	FALSE	chr10:117197920-117198390
chr2:172587580-172587870	887	24.86	1	290	FALSE	chr2:172587580-172587870
chr1:208270610-208271030	888	24.8501	1	420	FALSE	chr1:208270610-208271030
chr12:104578500-104578990	889	24.823	1	490	FALSE	chr12:104578500-104578990
chr12:29430170-29430720	890	24.814	1	550	FALSE	chr12:29430170-29430720
chr20:48230150-48230670	891	24.8084	1	520	FALSE	chr20:48230150-48230670
chr3:196127350-196128090	892	24.6758	1	740	FALSE	chr3:196127350-196128090
chr9:113454620-113455030	893	24.6372	1	410	FALSE	chr9:113454620-113455030
chr6:144264880-144265360	894	24.5897	1	480	FALSE	chr6:144264880-144265360
chr5:156706630-156707020	895	24.5868	1	390	FALSE	chr5:156706630-156707020
chr1:240033480-240033820	896	24.5759	1	340	FALSE	chr1:240033480-240033820
chr12:71581170-71581540	897	24.5548	1	370	FALSE	chr12:71581170-71581540
chr1:226825040-226827810	898	24.4699	2	2770	FALSE	chr1:226825040-226825500;chr1:226827280-226827810
chr8:12972480-12972890	899	24.4292	1	410	FALSE	chr8:12972480-12972890
chr15:48066380-48066900	900	24.4282	1	520	FALSE	chr15:48066380-48066900
chr3:55607140-55607520	901	24.4251	1	380	FALSE	chr3:55607140-55607520
chr1:160686310-160686640	902	24.4175	1	330	FALSE	chr1:160686310-160686640
chr3:194688560-194688840	903	24.4001	1	280	FALSE	chr3:194688560-194688840
chr5:77781110-77781540	904	24.3806	1	430	FALSE	chr5:77781110-77781540
chr3:192879270-192879640	905	24.3413	1	370	FALSE	chr3:192879270-192879640
chr7:78073660-78074380	906	24.3	2	720	FALSE	chr7:78073660-78074050;chr7:78074070-78074380
chr20:50012600-50013000	907	24.2762	1	400	FALSE	chr20:50012600-50013000
chr7:15054160-15054910	908	24.2541	1	750	FALSE	chr7:15054160-15054910
chr13:34746910-34747520	909	24.2118	1	610	FALSE	chr13:34746910-34747520
chr7:103597540-103598130	910	24.1778	1	590	FALSE	chr7:103597540-103598130
chr4:54668270-54668690	911	24.1005	1	420	FALSE	chr4:54668270-54668690
chr18:56648420-56648670	912	24.0972	1	250	FALSE	chr18:56648420-56648670
chr8:100761330-100761790	913	24.0236	1	460	FALSE	chr8:100761330-100761790
chr3:136625220-136625530	914	24.0202	1	310	FALSE	chr3:136625220-136625530
chr1:27318660-27318950	915	23.9497	1	290	FALSE	chr1:27318660-27318950
chr12:57485660-57486060	916	23.9406	1	400	FALSE	chr12:57485660-57486060
chr7:34387840-34388400	917	23.9265	1	560	FALSE	chr7:34387840-34388400
chr17:67290870-67291490	918	23.9243	1	620	FALSE	chr17:67290870-67291490
chr6:44025090-44025780	919	23.8955	1	690	FALSE	chr6:44025090-44025780
chr10:103840090-103840610	920	23.8927	1	520	FALSE	chr10:103840090-103840610
chrX:28158100-28158780	921	23.8808	2	680	FALSE	chrX:28158100-28158340;chrX:28158360-28158780
chr14:69671460-69672160	922	23.8309	2	700	FALSE	chr14:69671460-69671730;chr14:69671750-69672160
chr12:51894950-51895380	923	23.7451	1	430	FALSE	chr12:51894950-51895380
chr12:50619300-50619560	924	23.6298	1	260	FALSE	chr12:50619300-50619560
chr1:163591220-163591880	925	23.5166	1	660	FALSE	chr1:163591220-163591880
chr15:81433490-81434170	926	23.4979	1	680	FALSE	chr15:81433490-81434170
chr1:11931210-11931680	927	23.4933	1	470	FALSE	chr1:11931210-11931680
chr1:90198600-90211560	928	23.4811	2	12960	FALSE	chr1:90198600-90199040;chr1:90211020-90211560
chr13:110602020-110602550	929	23.3861	1	530	FALSE	chr13:110602020-110602550
chr6:11007750-11008420	930	23.3832	1	670	FALSE	chr6:11007750-11008420
chr1:24332260-24332620	931	23.3742	1	360	FALSE	chr1:24332260-24332620
chr4:181258390-181258930	932	23.3112	1	540	FALSE	chr4:181258390-181258930
chr20:50040120-50040600	933	23.3109	1	480	FALSE	chr20:50040120-50040600
chr6:131478870-131479320	934	23.2784	1	450	FALSE	chr6:131478870-131479320
chr17:7971500-7972470	935	23.2721	2	970	FALSE	chr17:7971500-7972030;chr17:7972160-7972470
chr9:132425290-132425640	936	23.264	1	350	FALSE	chr9:132425290-132425640
chr14:74636450-74637630	937	23.2418	2	1180	FALSE	chr14:74636450-74636930;chr14:74637210-74637630
chr3:28765050-28765530	938	23.2106	1	480	FALSE	chr3:28765050-28765530
chr1:21321040-21321380	939	23.161	1	340	FALSE	chr1:21321040-21321380
chr4:54196890-54197700	940	23.13	1	810	FALSE	chr4:54196890-54197700
chr17:7836530-7836710	941	23.0922	1	180	FALSE	chr17:7836530-7836710
chr5:158569360-158569890	942	23.075	1	530	FALSE	chr5:158569360-158569890
chr2:29115670-29115950	943	23.0656	1	280	FALSE	chr2:29115670-29115950
chr8:30817110-30817700	944	23.0584	1	590	FALSE	chr8:30817110-30817700
chr9:132946600-132947130	945	23.049	1	530	FALSE	chr9:132946600-132947130
chr8:9064590-9065220	946	23.0397	1	630	FALSE	chr8:9064590-9065220
chr16:84442600-84443070	947	23.0235	1	470	FALSE	chr16:84442600-84443070
chr1:167829860-167830350	948	23.0006	1	490	FALSE	chr1:167829860-167830350
chr11:22922660-22923160	949	22.9937	1	500	FALSE	chr11:22922660-22923160
chr11:76735720-76736180	950	22.9866	1	460	FALSE	chr11:76735720-76736180
chr1:37186250-37187420	951	22.9841	2	1170	FALSE	chr1:37186250-37186700;chr1:37186960-37187420
chr1:5646970-5647490	952	22.9787	1	520	FALSE	chr1:5646970-5647490
chr7:33651890-33652540	953	22.9761	1	650	FALSE	chr7:33651890-33652540
chrX:108407690-108408100	954	22.8216	1	410	FALSE	chrX:108407690-108408100
chr6:129731430-129731830	955	22.7979	1	400	FALSE	chr6:129731430-129731830
chr20:51062000-51062290	956	22.7824	1	290	FALSE	chr20:51062000-51062290
chr16:47141750-47142030	957	22.7275	1	280	FALSE	chr16:47141750-47142030
chr1:47708960-47709280	958	22.7247	1	320	FALSE	chr1:47708960-47709280
chr3:94258890-94259310	959	22.7129	1	420	FALSE	chr3:94258890-94259310
chr2:96891600-96891970	960	22.6788	1	370	FALSE	chr2:96891600-96891970
chr4:4047830-4048170	961	22.5735	1	340	FALSE	chr4:4047830-4048170
chr16:6319620-6320390	962	22.5602	2	770	FALSE	chr16:6319620-6319890;chr16:6320060-6320390
chr8:65507100-65507600	963	22.5321	1	500	FALSE	chr8:65507100-65507600
chr1:221365080-221365450	964	22.5139	1	370	FALSE	chr1:221365080-221365450
chrX:138268030-138270470	965	22.5053	2	2440	FALSE	chrX:138268030-138268400;chrX:138269900-138270470
chr18:35610260-35610610	966	22.4961	1	350	FALSE	chr18:35610260-35610610
chr6:1596830-1607790	967	22.4334	2	10960	FALSE	chr6:1596830-1597440;chr6:1607570-1607790
chr11:102603990-102604430	968	22.3991	1	440	FALSE	chr11:102603990-102604430
chr2:38440710-38441240	969	22.3516	1	530	FALSE	chr2:38440710-38441240
chr7:74282710-74283060	970	22.3376	1	350	FALSE	chr7:74282710-74283060
chr1:99950330-99959760	971	22.3276	2	9430	FALSE	chr1:99950330-99950810;chr1:99959390-99959760
chr13:45527770-45528250	972	22.3269	1	480	FALSE	chr13:45527770-45528250
chr3:42445520-42446490	973	22.23	2	970	FALSE	chr3:42445520-42445930;chr3:42446160-42446490
chrX:16010430-16011210	974	22.2277	2	780	FALSE	chrX:16010430-16010780;chrX:16010800-16011210
chr4:6732620-6733030	975	22.1937	1	410	FALSE	chr4:6732620-6733030
chr2:238872910-238873530	976	22.147	1	620	FALSE	chr2:238872910-238873530
chr1:93661780-93662310	977	22.13	1	530	FALSE	chr1:93661780-93662310
chr17:59332370-59332750	978	22.1284	1	380	FALSE	chr17:59332370-59332750
chr8:37815180-37815560	979	22.1217	1	380	FALSE	chr8:37815180-37815560
chr1:54977840-54978370	980	22.1036	1	530	FALSE	chr1:54977840-54978370
chr5:36638050-36638480	981	22.0944	1	430	FALSE	chr5:36638050-36638480
chr1:212515270-212515780	982	22.0869	1	510	FALSE	chr1:212515270-212515780
chr8:126426390-126426740	983	22.0826	1	350	FALSE	chr8:126426390-126426740
chr18:4704680-4705130	984	22.0802	1	450	FALSE	chr18:4704680-4705130
chr12:47249850-47250480	985	21.9788	1	630	FALSE	chr12:47249850-47250480
chr12:54432250-54432690	986	21.9604	1	440	FALSE	chr12:54432250-54432690
chr6:31825050-31825400	987	21.9528	1	350	FALSE	chr6:31825050-31825400
chr16:8277630-8279150	988	21.9368	3	1520	FALSE	chr16:8277630-8278080;chr16:8278240-8278580;chr16:8278860-8279150
chr8:125539770-125541470	989	21.9025	2	1700	FALSE	chr8:125539770-125540110;chr8:125540970-125541470
chr12:24888760-24889230	990	21.9012	1	470	FALSE	chr12:24888760-24889230
chr18:77897630-77897980	991	21.8758	1	350	FALSE	chr18:77897630-77897980
chr13:42320380-42320740	992	21.872	1	360	FALSE	chr13:42320380-42320740
chr22:42171330-42171840	993	21.8236	1	510	FALSE	chr22:42171330-42171840
chr2:84462150-84462650	994	21.7952	1	500	FALSE	chr2:84462150-84462650
chr12:98868440-98868920	995	21.7939	1	480	FALSE	chr12:98868440-98868920
chr2:97710840-97712440	996	21.7619	2	1600	FALSE	chr2:97710840-97711310;chr2:97712150-97712440
chr14:87796980-87797570	997	21.7435	1	590	FALSE	chr14:87796980-87797570
chr4:153486280-153486560	998	21.6985	1	280	FALSE	chr4:153486280-153486560
chr6:143958780-143959070	999	21.6933	1	290	FALSE	chr6:143958780-143959070
chr5:176183650-176187520	1000	21.6906	2	3870	FALSE	chr5:176183650-176184010;chr5:176187210-176187520
chr12:117539600-117540490	1001	21.6882	1	890	FALSE	chr12:117539600-117540490
chr3:37200020-37200480	1002	21.6707	1	460	FALSE	chr3:37200020-37200480
chr1:108845340-108845830	1003	21.6653	1	490	FALSE	chr1:108845340-108845830
chr7:118640320-118641000	1004	21.6631	1	680	FALSE	chr7:118640320-118641000
chr5:141794980-141795540	1005	21.6513	1	560	FALSE	chr5:141794980-141795540
chr6:5752270-5752620	1006	21.5392	1	350	FALSE	chr6:5752270-5752620
chr10:103206790-103207030	1007	21.5152	1	240	FALSE	chr10:103206790-103207030
chr11:92227170-92227440	1008	21.5096	1	270	FALSE	chr11:92227170-92227440
chr9:19202260-19202690	1009	21.4749	1	430	FALSE	chr9:19202260-19202690
chr2:20537270-20537720	1010	21.4712	1	450	FALSE	chr2:20537270-20537720
chr4:86543910-86544260	1011	21.4694	1	350	FALSE	chr4:86543910-86544260
chr2:204082100-204082660	1012	21.428	1	560	FALSE	chr2:204082100-204082660
chr10:78362260-78362930	1013	21.3599	1	670	FALSE	chr10:78362260-78362930
chr5:107766160-107766840	1014	21.3242	1	680	FALSE	chr5:107766160-107766840
chr10:104155670-104156160	1015	21.3235	1	490	FALSE	chr10:104155670-104156160
chr3:31295030-31295530	1016	21.2561	1	500	FALSE	chr3:31295030-31295530
chrX:130187760-130188080	1017	21.2557	1	320	FALSE	chrX:130187760-130188080
chr16:28219230-28219640	1018	21.2413	1	410	FALSE	chr16:28219230-28219640
chr1:28171910-28172310	1019	21.1553	1	400	FALSE	chr1:28171910-28172310
chr11:119378320-119378760	1020	21.1487	1	440	FALSE	chr11:119378320-119378760
chr5:154713140-154713530	1021	21.1418	1	390	FALSE	chr5:154713140-154713530
chr2:54945980-54946490	1022	21.117	1	510	FALSE	chr2:54945980-54946490
chr3:34034750-34035940	1023	21.0865	2	1190	FALSE	chr3:34034750-34035210;chr3:34035530-34035940
chr2:58634910-58635290	1024	21.0606	1	380	FALSE	chr2:58634910-58635290
chr4:86477020-86477250	1025	21.0598	1	230	FALSE	chr4:86477020-86477250
chr7:36459290-36459800	1026	21.0497	1	510	FALSE	chr7:36459290-36459800
chr3:138443080-138443530	1027	21.0394	1	450	FALSE	chr3:138443080-138443530
chr10:21327120-21327650	1028	21.0311	1	530	FALSE	chr10:21327120-21327650
chrX:154517580-154517910	1029	21.0302	1	330	FALSE	chrX:154517580-154517910
chr9:10049950-10050380	1030	20.9717	1	430	FALSE	chr9:10049950-10050380
chr16:71986070-71986530	1031	20.9516	1	460	FALSE	chr16:71986070-71986530
chr17:50311500-50311820	1032	20.9232	1	320	FALSE	chr17:50311500-50311820
chrX:19344450-19344810	1033	20.8995	1	360	FALSE	chrX:19344450-19344810
chr2:46051850-46052100	1034	20.8811	1	250	FALSE	chr2:46051850-46052100
chr8:11679230-11679620	1035	20.8527	1	390	FALSE	chr8:11679230-11679620
chr4:23235970-23236290	1036	20.801	1	320	FALSE	chr4:23235970-23236290
chr3:192995610-192996110	1037	20.6804	1	500	FALSE	chr3:192995610-192996110
chr4:170110850-170111430	1038	20.6712	1	580	FALSE	chr4:170110850-170111430
chr12:27214090-27214480	1039	20.6263	1	390	FALSE	chr12:27214090-27214480
chr20:20815420-20816110	1040	20.5335	1	690	FALSE	chr20:20815420-20816110
chr1:19512650-19513050	1041	20.5324	1	400	FALSE	chr1:19512650-19513050
chr13:30740310-30740790	1042	20.4977	1	480	FALSE	chr13:30740310-30740790
chr17:43465960-43466360	1043	20.4743	1	400	FALSE	chr17:43465960-43466360
chr3:13850260-13850710	1044	20.4608	1	450	FALSE	chr3:13850260-13850710
chr3:155327560-155328500	1045	20.4608	2	940	FALSE	chr3:155327560-155327920;chr3:155327940-155328500
chr8:67313830-67314240	1046	20.433	1	410	FALSE	chr8:67313830-67314240
chr9:92668970-92669270	1047	20.4212	1	300	FALSE	chr9:92668970-92669270
chr21:44471120-44471430	1048	20.4153	1	310	FALSE	chr21:44471120-44471430
chr5:174832050-174832350	1049	20.4064	1	300	FALSE	chr5:174832050-174832350
chr14:57055900-57056360	1050	20.4044	1	460	FALSE	chr14:57055900-57056360
chr1:203756480-203756950	1051	20.3875	1	470	FALSE	chr1:203756480-203756950
chr5:142491210-142491730	1052	20.3735	1	520	FALSE	chr5:142491210-142491730
chr14:87829900-87831140	1053	20.3232	2	1240	FALSE	chr14:87829900-87830440;chr14:87830610-87831140
chr12:12775880-12776530	1054	20.3072	1	650	FALSE	chr12:12775880-12776530
chr3:142251950-142252420	1055	20.3	1	470	FALSE	chr3:142251950-142252420
chr6:132236640-132237110	1056	20.2906	1	470	FALSE	chr6:132236640-132237110
chr5:17951780-17952290	1057	20.2724	1	510	FALSE	chr5:17951780-17952290
chr10:122063040-122063690	1058	20.2612	1	650	FALSE	chr10:122063040-122063690
chr2:190637080-190637480	1059	20.21	1	400	FALSE	chr2:190637080-190637480
chr15:92268920-92269250	1060	20.1798	1	330	FALSE	chr15:92268920-92269250
chr17:39098420-39098850	1061	20.1768	1	430	FALSE	chr17:39098420-39098850
chr14:38525410-38526140	1062	20.1303	2	730	FALSE	chr14:38525410-38525870;chr14:38525890-38526140
chr3:57992400-57992880	1063	20.1219	1	480	FALSE	chr3:57992400-57992880
chr13:60331210-60331670	1064	20.1182	1	460	FALSE	chr13:60331210-60331670
chr11:100748340-100748640	1065	20.0986	1	300	FALSE	chr11:100748340-100748640
chr3:134641120-134641490	1066	20.0791	1	370	FALSE	chr3:134641120-134641490
chr1:100338280-100338950	1067	20.0759	2	670	FALSE	chr1:100338280-100338570;chr1:100338590-100338950
chr10:69769370-69769770	1068	19.9883	1	400	FALSE	chr10:69769370-69769770
chr1:15676940-15677350	1069	19.9735	1	410	FALSE	chr1:15676940-15677350
chr2:138275170-138275530	1070	19.9648	1	360	FALSE	chr2:138275170-138275530
chr8:5212830-5213310	1071	19.9394	1	480	FALSE	chr8:5212830-5213310
chr8:109362790-109363360	1072	19.8919	1	570	FALSE	chr8:109362790-109363360
chr7:31326950-31327390	1073	19.8884	1	440	FALSE	chr7:31326950-31327390
chr6:144158260-144158610	1074	19.8678	1	350	FALSE	chr6:144158260-144158610
chr1:51005490-51005930	1075	19.8406	1	440	FALSE	chr1:51005490-51005930
chr2:218799090-218800550	1076	19.8242	2	1460	FALSE	chr2:218799090-218799440;chr2:218800050-218800550
chr1:41500870-41501290	1077	19.8089	1	420	FALSE	chr1:41500870-41501290
chr20:63573510-63573930	1078	19.7847	1	420	FALSE	chr20:63573510-63573930
chr6:41409020-41409500	1079	19.7798	1	480	FALSE	chr6:41409020-41409500
chr10:73649080-73649380	1080	19.7238	1	300	FALSE	chr10:73649080-73649380
chr17:50586380-50587120	1081	19.6908	1	740	FALSE	chr17:50586380-50587120
chr18:45277940-45278170	1082	19.6823	1	230	FALSE	chr18:45277940-45278170
chr9:132504900-132506130	1083	19.6819	2	1230	FALSE	chr9:132504900-132505150;chr9:132505680-132506130
chr2:191166520-191168350	1084	19.6748	2	1830	FALSE	chr2:191166520-191167000;chr2:191167940-191168350
chr16:59067050-59067580	1085	19.6669	1	530	FALSE	chr16:59067050-59067580
chr2:157345330-157346340	1086	19.6578	2	1010	FALSE	chr2:157345330-157345850;chr2:157345890-157346340
chr18:23719540-23719990	1087	19.6482	1	450	FALSE	chr18:23719540-23719990
chr2:122071550-122073190	1088	19.4737	2	1640	FALSE	chr2:122071550-122072080;chr2:122072750-122073190
chr5:151041500-151041830	1089	19.4394	1	330	FALSE	chr5:151041500-151041830
chr8:72635140-72635520	1090	19.4073	1	380	FALSE	chr8:72635140-72635520
chr5:38597080-38600230	1091	19.4025	2	3150	FALSE	chr5:38597080-38597370;chr5:38599780-38600230
chr3:99920480-99920840	1092	19.3865	1	360	FALSE	chr3:99920480-99920840
chr9:129481760-129482310	1093	19.3619	1	550	FALSE	chr9:129481760-129482310
chr10:82397940-82398210	1094	19.3076	1	270	FALSE	chr10:82397940-82398210
chr7:74161970-74162540	1095	19.2618	1	570	FALSE	chr7:74161970-74162540
chr2:81078420-81079040	1096	19.2499	1	620	FALSE	chr2:81078420-81079040
chr13:55940730-55941510	1097	19.1693	2	780	FALSE	chr13:55940730-55941150;chr13:55941170-55941510
chr3:116566610-116566970	1098	19.1557	1	360	FALSE	chr3:116566610-116566970
chr5:178862550-178862930	1099	19.1442	1	380	FALSE	chr5:178862550-178862930
chr10:5078740-5079660	1100	19.1044	2	920	FALSE	chr10:5078740-5079220;chr10:5079290-5079660
chr3:143869590-143870040	1101	19.0787	1	450	FALSE	chr3:143869590-143870040
chr1:221310200-221310650	1102	19.0374	1	450	FALSE	chr1:221310200-221310650
chr13:39148430-39148830	1103	18.9849	1	400	FALSE	chr13:39148430-39148830
chr4:121616440-121616940	1104	18.9787	1	500	FALSE	chr4:121616440-121616940
chr16:25051450-25051730	1105	18.9046	1	280	FALSE	chr16:25051450-25051730
chr20:5180510-5180970	1106	18.8954	1	460	FALSE	chr20:5180510-5180970
chr10:29273600-29273910	1107	18.8867	1	310	FALSE	chr10:29273600-29273910
chr10:95920230-95920810	1108	18.8552	1	580	FALSE	chr10:95920230-95920810
chr11:88587880-88588340	1109	18.8097	1	460	FALSE	chr11:88587880-88588340
chr1:246356900-246357380	1110	18.7998	1	480	FALSE	chr1:246356900-246357380
chr10:25851480-25852370	1111	18.7978	2	890	FALSE	chr10:25851480-25851990;chr10:25852010-25852370
chr11:123109130-123109430	1112	18.7966	1	300	FALSE	chr11:123109130-123109430
chr10:23918930-23919170	1113	18.7835	1	240	FALSE	chr10:23918930-23919170
chr9:14692470-14692680	1114	18.7188	1	210	FALSE	chr9:14692470-14692680
chr3:185268430-185268680	1115	18.7173	1	250	FALSE	chr3:185268430-185268680
chr5:98751890-98752500	1116	18.7156	1	610	FALSE	chr5:98751890-98752500
chr7:33669460-33669740	1117	18.7126	1	280	FALSE	chr7:33669460-33669740
chr14:69037800-69038220	1118	18.662	1	420	FALSE	chr14:69037800-69038220
chr12:24133870-24134120	1119	18.6612	1	250	FALSE	chr12:24133870-24134120
chr10:125992000-125992630	1120	18.6476	1	630	FALSE	chr10:125992000-125992630
chr6:36314300-36314690	1121	18.6401	1	390	FALSE	chr6:36314300-36314690
chr11:40152360-40152990	1122	18.5929	1	630	FALSE	chr11:40152360-40152990
chr9:88957460-88957990	1123	18.59	1	530	FALSE	chr9:88957460-88957990
chr1:145460160-145460310	1124	18.5825	1	150	FALSE	chr1:145460160-145460310
chrX:3468140-3468420	1125	18.5745	1	280	FALSE	chrX:3468140-3468420
chr8:48428220-48428660	1126	18.5424	1	440	FALSE	chr8:48428220-48428660
chr2:234693290-234693650	1127	18.5322	1	360	FALSE	chr2:234693290-234693650
chr11:48019130-48019580	1128	18.5151	1	450	FALSE	chr11:48019130-48019580
chr4:113759990-113760270	1129	18.4908	1	280	FALSE	chr4:113759990-113760270
chr17:57926890-57927150	1130	18.4639	1	260	FALSE	chr17:57926890-57927150
chr1:63198460-63199000	1131	18.459	1	540	FALSE	chr1:63198460-63199000
chr2:124610480-124610880	1132	18.4575	1	400	FALSE	chr2:124610480-124610880
chr21:34746540-34747020	1133	18.4341	1	480	FALSE	chr21:34746540-34747020
chr21:38995200-38995760	1134	18.4285	1	560	FALSE	chr21:38995200-38995760
chr3:17841030-17846910	1135	18.4142	2	5880	FALSE	chr3:17841030-17841490;chr3:17846330-17846910
chr9:97437370-97437940	1136	18.4048	1	570	FALSE	chr9:97437370-97437940
chr1:93625530-93625860	1137	18.3377	1	330	FALSE	chr1:93625530-93625860
chr7:152100700-152101000	1138	18.3255	1	300	FALSE	chr7:152100700-152101000
chr17:43232160-43232460	1139	18.3243	1	300	FALSE	chr17:43232160-43232460
chr21:45356730-45357130	1140	18.3232	1	400	FALSE	chr21:45356730-45357130
chr18:8232750-8233220	1141	18.3203	1	470	FALSE	chr18:8232750-8233220
chr2:69799020-69799600	1142	18.3127	1	580	FALSE	chr2:69799020-69799600
chr8:125589910-125591180	1143	18.3033	2	1270	FALSE	chr8:125589910-125590470;chr8:125590570-125591180
chr5:29112950-29114540	1144	18.2692	2	1590	FALSE	chr5:29112950-29113340;chr5:29114190-29114540
chr4:55175650-55176010	1145	18.2635	1	360	FALSE	chr4:55175650-55176010
chr20:6332960-6333550	1146	18.242	1	590	FALSE	chr20:6332960-6333550
chr7:47190360-47190850	1147	18.1305	1	490	FALSE	chr7:47190360-47190850
chr12:119338450-119339350	1148	18.1075	2	900	FALSE	chr12:119338450-119338880;chr12:119338900-119339350
chr6:160349190-160349450	1149	18.0687	1	260	FALSE	chr6:160349190-160349450
chr8:40041030-40041590	1150	18.0687	1	560	FALSE	chr8:40041030-40041590
chr2:63567060-63567490	1151	18.0345	1	430	FALSE	chr2:63567060-63567490
chr9:112065770-112066290	1152	18.024	1	520	FALSE	chr9:112065770-112066290
chr11:124169870-124170610	1153	17.9922	1	740	FALSE	chr11:124169870-124170610
chr18:7272970-7273710	1154	17.9887	1	740	FALSE	chr18:7272970-7273710
chr7:4701000-4701340	1155	17.9781	1	340	FALSE	chr7:4701000-4701340
chr10:99266270-99266780	1156	17.9097	1	510	FALSE	chr10:99266270-99266780
chr2:224215530-224216040	1157	17.9028	1	510	FALSE	chr2:224215530-224216040
chr19:46587830-46588420	1158	17.8786	1	590	FALSE	chr19:46587830-46588420
chr2:122007610-122008000	1159	17.8664	1	390	FALSE	chr2:122007610-122008000
chr12:6179140-6179730	1160	17.8537	1	590	FALSE	chr12:6179140-6179730
chr13:81986120-81987690	1161	17.8482	2	1570	FALSE	chr13:81986120-81986830;chr13:81987230-81987690
chrX:71871390-71872050	1162	17.8299	2	660	FALSE	chrX:71871390-71871670;chrX:71871690-71872050
chr6:105952210-105952660	1163	17.8269	1	450	FALSE	chr6:105952210-105952660
chr8:79871040-79871440	1164	17.8165	1	400	FALSE	chr8:79871040-79871440
chr2:98514230-98514700	1165	17.8049	1	470	FALSE	chr2:98514230-98514700
chr5:125161090-125161660	1166	17.7992	1	570	FALSE	chr5:125161090-125161660
chr2:25676540-25676850	1167	17.7908	1	310	FALSE	chr2:25676540-25676850
chrX:35787860-35788300	1168	17.783	1	440	FALSE	chrX:35787860-35788300
chrX:154045870-154046220	1169	17.7581	1	350	FALSE	chrX:154045870-154046220
chr9:36187360-36188530	1170	17.7187	2	1170	FALSE	chr9:36187360-36187640;chr9:36188220-36188530
chr19:40822960-40823220	1171	17.6279	1	260	FALSE	chr19:40822960-40823220
chr16:66382890-66383340	1172	17.6222	1	450	FALSE	chr16:66382890-66383340
chr9:113331560-113331990	1173	17.6166	1	430	FALSE	chr9:113331560-113331990
chr10:84270730-84271020	1174	17.6041	1	290	FALSE	chr10:84270730-84271020
chr7:123941230-123941750	1175	17.5818	1	520	FALSE	chr7:123941230-123941750
chr1:21491850-21492320	1176	17.5556	1	470	FALSE	chr1:21491850-21492320
chr8:93823920-93824370	1177	17.5296	1	450	FALSE	chr8:93823920-93824370
chr21:27372040-27372270	1178	17.4866	1	230	FALSE	chr21:27372040-27372270
chrX:65920780-65921120	1179	17.4525	1	340	FALSE	chrX:65920780-65921120
chr20:44732120-44732640	1180	17.4217	1	520	FALSE	chr20:44732120-44732640
chr2:143646230-143646760	1181	17.4189	1	530	FALSE	chr2:143646230-143646760
chr20:4722710-4723150	1182	17.3981	1	440	FALSE	chr20:4722710-4723150
chr6:86603510-86603800	1183	17.3948	1	290	FALSE	chr6:86603510-86603800
chr6:85187440-85188170	1184	17.3838	2	730	FALSE	chr6:85187440-85187630;chr6:85187650-85188170
chr5:151405480-151406660	1185	17.3837	2	1180	FALSE	chr5:151405480-151405910;chr5:151406220-151406660
chr7:91892790-91893170	1186	17.37	1	380	FALSE	chr7:91892790-91893170
chr10:78436220-78438730	1187	17.3677	2	2510	FALSE	chr10:78436220-78436700;chr10:78438420-78438730
chr3:195117840-195118210	1188	17.3545	1	370	FALSE	chr3:195117840-195118210
chrX:42988630-42989080	1189	17.2951	1	450	FALSE	chrX:42988630-42989080
chr5:103057190-103057580	1190	17.2652	1	390	FALSE	chr5:103057190-103057580
chr6:52543600-52544100	1191	17.2651	1	500	FALSE	chr6:52543600-52544100
chr8:10573590-10582870	1192	17.2427	2	9280	FALSE	chr8:10573590-10573860;chr8:10582520-10582870
chrX:153727250-153727650	1193	17.2097	1	400	FALSE	chrX:153727250-153727650
chr1:42877320-42877910	1194	17.2013	1	590	FALSE	chr1:42877320-42877910
chr18:44887240-44887700	1195	17.1871	1	460	FALSE	chr18:44887240-44887700
chr7:121027550-121028060	1196	17.187	1	510	FALSE	chr7:121027550-121028060
chr7:22477950-22478270	1197	17.1802	1	320	FALSE	chr7:22477950-22478270
chrX:55120870-55122720	1198	17.178	2	1850	FALSE	chrX:55120870-55121390;chrX:55122270-55122720
chr6:106080840-106081150	1199	17.1765	1	310	FALSE	chr6:106080840-106081150
chr1:164417310-164417710	1200	17.1535	1	400	FALSE	chr1:164417310-164417710
chr14:68781200-68781570	1201	17.1391	1	370	FALSE	chr14:68781200-68781570
chr1:165053510-165053840	1202	17.1148	1	330	FALSE	chr1:165053510-165053840
chr12:122368450-122368750	1203	17.107	1	300	FALSE	chr12:122368450-122368750
chr9:91992780-91993220	1204	17.0914	1	440	FALSE	chr9:91992780-91993220
chr1:99757860-99758320	1205	17.083	1	460	FALSE	chr1:99757860-99758320
chr7:30146250-30146570	1206	17.0707	1	320	FALSE	chr7:30146250-30146570
chr4:109928340-109928740	1207	17.0504	1	400	FALSE	chr4:109928340-109928740
chr11:111086140-111086430	1208	17.0389	1	290	FALSE	chr11:111086140-111086430
chr8:20354920-20355230	1209	17.0206	1	310	FALSE	chr8:20354920-20355230
chr11:18384070-18384620	1210	16.9758	1	550	FALSE	chr11:18384070-18384620
chr5:43874730-43875120	1211	16.9717	1	390	FALSE	chr5:43874730-43875120
chr1:205918950-205919160	1212	16.9603	1	210	FALSE	chr1:205918950-205919160
chr6:110618460-110618870	1213	16.899	1	410	FALSE	chr6:110618460-110618870
chr2:64145740-64146120	1214	16.8953	1	380	FALSE	chr2:64145740-64146120
chr17:82173680-82173990	1215	16.8913	1	310	FALSE	chr17:82173680-82173990
chr2:229484460-229484850	1216	16.869	1	390	FALSE	chr2:229484460-229484850
chr5:170151440-170151930	1217	16.8632	1	490	FALSE	chr5:170151440-170151930
chr2:130393310-130393740	1218	16.8515	1	430	FALSE	chr2:130393310-130393740
chr8:30005300-30006560	1219	16.8458	2	1260	FALSE	chr8:30005300-30005940;chr8:30005960-30006560
chr20:54850090-54850450	1220	16.8306	1	360	FALSE	chr20:54850090-54850450
chr5:150645210-150645480	1221	16.8272	1	270	FALSE	chr5:150645210-150645480
chr1:246267960-246268310	1222	16.8088	1	350	FALSE	chr1:246267960-246268310
chr8:113515170-113515720	1223	16.7343	1	550	FALSE	chr8:113515170-113515720
chr11:120039980-120040510	1224	16.7236	1	530	FALSE	chr11:120039980-120040510
chr21:44369980-44370470	1225	16.683	1	490	FALSE	chr21:44369980-44370470
chr17:52942020-52942980	1226	16.6808	2	960	FALSE	chr17:52942020-52942440;chr17:52942460-52942980
chr1:174766740-174767190	1227	16.6787	1	450	FALSE	chr1:174766740-174767190
chr4:74207810-74208180	1228	16.6545	1	370	FALSE	chr4:74207810-74208180
chr2:105950670-105951400	1229	16.618	1	730	FALSE	chr2:105950670-105951400
chr5:80111260-80111730	1230	16.6164	1	470	FALSE	chr5:80111260-80111730
chr9:32524880-32525220	1231	16.6044	1	340	FALSE	chr9:32524880-32525220
chr5:24923280-24923930	1232	16.5968	1	650	FALSE	chr5:24923280-24923930
chr19:383840-384180	1233	16.542	1	340	FALSE	chr19:383840-384180
chr10:93973920-93974640	1234	16.4565	1	720	FALSE	chr10:93973920-93974640
chrX:87806000-87806480	1235	16.4394	1	480	FALSE	chrX:87806000-87806480
chr17:27553040-27553470	1236	16.4249	1	430	FALSE	chr17:27553040-27553470
chr5:73246070-73246650	1237	16.4151	1	580	FALSE	chr5:73246070-73246650
chr18:499370-499760	1238	16.3837	1	390	FALSE	chr18:499370-499760
chr19:52026570-52026840	1239	16.3744	1	270	FALSE	chr19:52026570-52026840
chr3:118772230-118772840	1240	16.3738	1	610	FALSE	chr3:118772230-118772840
chr16:84884680-84884980	1241	16.3717	1	300	FALSE	chr16:84884680-84884980
chr5:150316960-150317520	1242	16.3682	1	560	FALSE	chr5:150316960-150317520
chrX:119381150-119382030	1243	16.3505	1	880	FALSE	chrX:119381150-119382030
chr22:42919170-42919570	1244	16.3334	1	400	FALSE	chr22:42919170-42919570
chr9:96101310-96101730	1245	16.3265	1	420	FALSE	chr9:96101310-96101730
chr4:25082090-25082530	1246	16.3158	1	440	FALSE	chr4:25082090-25082530
chr16:12159070-12159520	1247	16.3152	1	450	FALSE	chr16:12159070-12159520
chr3:45685940-45686190	1248	16.3057	1	250	FALSE	chr3:45685940-45686190
chr5:158165940-158166810	1249	16.297	1	870	FALSE	chr5:158165940-158166810
chr3:124910520-124911140	1250	16.2927	1	620	FALSE	chr3:124910520-124911140
chr1:203320720-203321000	1251	16.2704	1	280	FALSE	chr1:203320720-203321000
chr7:72805510-72806060	1252	16.2545	1	550	FALSE	chr7:72805510-72806060
chr9:132794460-132795290	1253	16.2523	1	830	FALSE	chr9:132794460-132795290
chr18:59246810-59247240	1254	16.2503	1	430	FALSE	chr18:59246810-59247240
chr12:76708180-76708590	1255	16.2429	1	410	FALSE	chr12:76708180-76708590
chr1:161085090-161085590	1256	16.2204	1	500	FALSE	chr1:161085090-161085590
chr3:130184390-130184670	1257	16.2147	1	280	FALSE	chr3:130184390-130184670
chr12:7281420-7281900	1258	16.1855	1	480	FALSE	chr12:7281420-7281900
chr17:32120130-32121020	1259	16.1464	1	890	FALSE	chr17:32120130-32121020
chr9:10009310-10009800	1260	16.1408	1	490	FALSE	chr9:10009310-10009800
chr2:105177410-105177880	1261	16.1407	1	470	FALSE	chr2:105177410-105177880
chr12:22916310-22916640	1262	16.1248	1	330	FALSE	chr12:22916310-22916640
chr12:49342370-49342960	1263	16.1214	1	590	FALSE	chr12:49342370-49342960
chr10:125263470-125264050	1264	16.0986	1	580	FALSE	chr10:125263470-125264050
chr8:9296660-9297340	1265	16.0963	1	680	FALSE	chr8:9296660-9297340
chr7:71287190-71287750	1266	16.0616	1	560	FALSE	chr7:71287190-71287750
chr17:65576920-65577390	1267	16.0552	1	470	FALSE	chr17:65576920-65577390
chr14:23443360-23443740	1268	16.0301	1	380	FALSE	chr14:23443360-23443740
chr19:45657870-45658360	1269	16.0277	1	490	FALSE	chr19:45657870-45658360
chr9:78856860-78857520	1270	16.0016	1	660	FALSE	chr9:78856860-78857520
chr6:154245460-154246180	1271	15.9994	2	720	FALSE	chr6:154245460-154245850;chr6:154245870-154246180
chr12:48023490-48023860	1272	15.9776	1	370	FALSE	chr12:48023490-48023860
chr19:11626690-11627270	1273	15.9653	1	580	FALSE	chr19:11626690-11627270
chr2:74261440-74261990	1274	15.9606	1	550	FALSE	chr2:74261440-74261990
chr5:174425880-174426330	1275	15.9545	1	450	FALSE	chr5:174425880-174426330
chr3:191899220-191899810	1276	15.9483	1	590	FALSE	chr3:191899220-191899810
chr3:183113870-183114420	1277	15.9404	1	550	FALSE	chr3:183113870-183114420
chr18:518130-518620	1278	15.925	1	490	FALSE	chr18:518130-518620
chr6:119028140-119028460	1279	15.8906	1	320	FALSE	chr6:119028140-119028460
chr15:95287010-95287550	1280	15.8701	1	540	FALSE	chr15:95287010-95287550
chr9:126618530-126619770	1281	15.8508	2	1240	FALSE	chr9:126618530-126618870;chr9:126619160-126619770
chr1:213066480-213067120	1282	15.8501	1	640	FALSE	chr1:213066480-213067120
chr2:31504880-31505430	1283	15.8482	2	550	FALSE	chr2:31504880-31505170;chr2:31505190-31505430
chr3:150371840-150372300	1284	15.8475	1	460	FALSE	chr3:150371840-150372300
chr16:82440170-82440840	1285	15.8216	1	670	FALSE	chr16:82440170-82440840
chr1:3440430-3440780	1286	15.8192	1	350	FALSE	chr1:3440430-3440780
chr1:234226910-234227330	1287	15.8066	1	420	FALSE	chr1:234226910-234227330
chr1:202101550-202102080	1288	15.7829	1	530	FALSE	chr1:202101550-202102080
chr20:57002970-57003560	1289	15.7617	1	590	FALSE	chr20:57002970-57003560
chr1:225627310-225627650	1290	15.737	1	340	FALSE	chr1:225627310-225627650
chr8:62712240-62713100	1291	15.6787	2	860	FALSE	chr8:62712240-62712630;chr8:62712650-62713100
chr5:157546200-157546760	1292	15.664	1	560	FALSE	chr5:157546200-157546760
chr17:30928650-30929090	1293	15.6373	1	440	FALSE	chr17:30928650-30929090
chrX:40326980-40327410	1294	15.6232	1	430	FALSE	chrX:40326980-40327410
chr5:176784850-176785240	1295	15.6141	1	390	FALSE	chr5:176784850-176785240
chr6:31000960-31001450	1296	15.5815	1	490	FALSE	chr6:31000960-31001450
chr2:120540280-120540820	1297	15.557	1	540	FALSE	chr2:120540280-120540820
chrX:103384850-103385200	1298	15.5503	1	350	FALSE	chrX:103384850-103385200
chr15:41276910-41277220	1299	15.5494	1	310	FALSE	chr15:41276910-41277220
chr19:13872950-13873490	1300	15.5491	1	540	FALSE	chr19:13872950-13873490
chr18:7131290-7133110	1301	15.5392	2	1820	FALSE	chr18:7131290-7131660;chr18:7132840-7133110
chr13:105870910-105871330	1302	15.5383	1	420	FALSE	chr13:105870910-105871330
chr2:205698940-205699170	1303	15.4853	1	230	FALSE	chr2:205698940-205699170
chr20:51848420-51848730	1304	15.4708	1	310	FALSE	chr20:51848420-51848730
chr2:217650610-217651030	1305	15.4575	1	420	FALSE	chr2:217650610-217651030
chr15:62522110-62522390	1306	15.4206	1	280	FALSE	chr15:62522110-62522390
chr6:151589430-151590010	1307	15.4028	1	580	FALSE	chr6:151589430-151590010
chr13:110548710-110549080	1308	15.3927	1	370	FALSE	chr13:110548710-110549080
chr12:128856190-128856740	1309	15.3887	1	550	FALSE	chr12:128856190-128856740
chr4:144078610-144079110	1310	15.3886	1	500	FALSE	chr4:144078610-144079110
chr20:34324430-34325120	1311	15.3859	1	690	FALSE	chr20:34324430-34325120
chr2:146853720-146854130	1312	15.3759	1	410	FALSE	chr2:146853720-146854130
chr8:41871520-41872070	1313	15.3738	1	550	FALSE	chr8:41871520-41872070
chr2:99082040-99082380	1314	15.3577	1	340	FALSE	chr2:99082040-99082380
chr8:131311750-131312100	1315	15.3531	1	350	FALSE	chr8:131311750-131312100
chr2:215771820-215772390	1316	15.3386	1	570	FALSE	chr2:215771820-215772390
chr3:156739930-156740260	1317	15.3341	1	330	FALSE	chr3:156739930-156740260
chrX:3048260-3048630	1318	15.3308	1	370	FALSE	chrX:3048260-3048630
chr10:398110-398420	1319	15.3188	1	310	FALSE	chr10:398110-398420
chr6:27772780-27773300	1320	15.3134	1	520	FALSE	chr6:27772780-27773300
chr6:37680750-37681360	1321	15.3117	1	610	FALSE	chr6:37680750-37681360
chr2:156083320-156084000	1322	15.3004	1	680	FALSE	chr2:156083320-156084000
chr3:171939460-171940030	1323	15.2986	1	570	FALSE	chr3:171939460-171940030
chr14:47720850-47721380	1324	15.2628	1	530	FALSE	chr14:47720850-47721380
chr22:21666800-21667160	1325	15.2055	1	360	FALSE	chr22:21666800-21667160
chr22:17633410-17633790	1326	15.2037	1	380	FALSE	chr22:17633410-17633790
chr13:48126970-48127370	1327	15.2005	1	400	FALSE	chr13:48126970-48127370
chr10:131279930-131280590	1328	15.1846	1	660	FALSE	chr10:131279930-131280590
chr12:115374810-115375230	1329	15.1664	1	420	FALSE	chr12:115374810-115375230
chr5:28397450-28397940	1330	15.1525	1	490	FALSE	chr5:28397450-28397940
chr6:89522820-89523190	1331	15.1505	1	370	FALSE	chr6:89522820-89523190
chr13:40518090-40518660	1332	15.0874	1	570	FALSE	chr13:40518090-40518660
chrX:45300280-45301080	1333	15.0676	2	800	FALSE	chrX:45300280-45300640;chrX:45300660-45301080
chr9:8778420-8778770	1334	15.0605	1	350	FALSE	chr9:8778420-8778770
chr10:93456660-93456920	1335	15.0558	1	260	FALSE	chr10:93456660-93456920
chr22:35205280-35205730	1336	15.006	1	450	FALSE	chr22:35205280-35205730
chr19:5345930-5346390	1337	14.977	1	460	FALSE	chr19:5345930-5346390
chr18:57206950-57207420	1338	14.9665	1	470	FALSE	chr18:57206950-57207420
chr7:98565110-98565360	1339	14.9643	1	250	FALSE	chr7:98565110-98565360
chr17:74108270-74108680	1340	14.9629	1	410	FALSE	chr17:74108270-74108680
chr6:160765410-160765850	1341	14.9623	1	440	FALSE	chr6:160765410-160765850
chr1:223203340-223203790	1342	14.9437	1	450	FALSE	chr1:223203340-223203790
chrX:71622520-71622860	1343	14.9254	1	340	FALSE	chrX:71622520-71622860
chr2:47757360-47757850	1344	14.9214	1	490	FALSE	chr2:47757360-47757850
chr2:74379110-74379480	1345	14.9162	1	370	FALSE	chr2:74379110-74379480
chr3:151276120-151276460	1346	14.9066	1	340	FALSE	chr3:151276120-151276460
chr21:27026380-27026940	1347	14.8787	1	560	FALSE	chr21:27026380-27026940
chrX:69429270-69429610	1348	14.8497	1	340	FALSE	chrX:69429270-69429610
chr11:11986220-11986590	1349	14.817	1	370	FALSE	chr11:11986220-11986590
chr7:16511990-16512310	1350	14.8123	1	320	FALSE	chr7:16511990-16512310
chr3:9204050-9204560	1351	14.8108	1	510	FALSE	chr3:9204050-9204560
chr16:66433570-66433980	1352	14.804	1	410	FALSE	chr16:66433570-66433980
chr13:60754320-60754620	1353	14.781	1	300	FALSE	chr13:60754320-60754620
chr12:92987830-92988280	1354	14.7747	1	450	FALSE	chr12:92987830-92988280
chr17:77735060-77735730	1355	14.7684	1	670	FALSE	chr17:77735060-77735730
chr11:128887850-128888270	1356	14.7682	1	420	FALSE	chr11:128887850-128888270
chr6:88565490-88565920	1357	14.7659	1	430	FALSE	chr6:88565490-88565920
chr10:117136920-117137260	1358	14.7601	1	340	FALSE	chr10:117136920-117137260
chr2:214593740-214594050	1359	14.7268	1	310	FALSE	chr2:214593740-214594050
chr14:79487640-79488060	1360	14.6902	1	420	FALSE	chr14:79487640-79488060
chr5:176418330-176418710	1361	14.667	1	380	FALSE	chr5:176418330-176418710
chr7:49219840-49220320	1362	14.5951	1	480	FALSE	chr7:49219840-49220320
chr5:137727530-137727950	1363	14.579	1	420	FALSE	chr5:137727530-137727950
chr20:22490800-22491400	1364	14.5257	1	600	FALSE	chr20:22490800-22491400
chr1:169528950-169529220	1365	14.4993	1	270	FALSE	chr1:169528950-169529220
chr14:59964230-59964650	1366	14.488	1	420	FALSE	chr14:59964230-59964650
chr7:23802100-23802550	1367	14.4845	1	450	FALSE	chr7:23802100-23802550
chr12:117118680-117119300	1368	14.4798	1	620	FALSE	chr12:117118680-117119300
chr14:96192270-96192920	1369	14.4662	1	650	FALSE	chr14:96192270-96192920
chr8:11955600-11955820	1370	14.436	1	220	FALSE	chr8:11955600-11955820
chr12:109737710-109740380	1371	14.4326	2	2670	FALSE	chr12:109737710-109738050;chr12:109739930-109740380
chr1:119773800-119774280	1372	14.4316	1	480	FALSE	chr1:119773800-119774280
chr20:46268080-46268480	1373	14.4288	1	400	FALSE	chr20:46268080-46268480
chr20:51449250-51449680	1374	14.4137	1	430	FALSE	chr20:51449250-51449680
chr2:216317650-216318100	1375	14.408	1	450	FALSE	chr2:216317650-216318100
chr20:48456300-48456670	1376	14.4023	1	370	FALSE	chr20:48456300-48456670
chr2:41992680-41993120	1377	14.3788	1	440	FALSE	chr2:41992680-41993120
chr3:146263690-146264170	1378	14.3745	1	480	FALSE	chr3:146263690-146264170
chr10:35211470-35211800	1379	14.3326	1	330	FALSE	chr10:35211470-35211800
chr1:183287360-183287670	1380	14.3204	1	310	FALSE	chr1:183287360-183287670
chrX:57227500-57227960	1381	14.3196	1	460	FALSE	chrX:57227500-57227960
chr14:103366190-103366730	1382	14.3163	1	540	FALSE	chr14:103366190-103366730
chr22:47994110-47997340	1383	14.3159	2	3230	FALSE	chr22:47994110-47994430;chr22:47997070-47997340
chr17:30005680-30006010	1384	14.2811	1	330	FALSE	chr17:30005680-30006010
chr6:79569140-79569510	1385	14.2772	1	370	FALSE	chr6:79569140-79569510
chr2:112674900-112675310	1386	14.2658	1	410	FALSE	chr2:112674900-112675310
chr21:22881000-22881540	1387	14.254	1	540	FALSE	chr21:22881000-22881540
chr11:117269610-117269930	1388	14.2441	1	320	FALSE	chr11:117269610-117269930
chr18:54123770-54124270	1389	14.2428	1	500	FALSE	chr18:54123770-54124270
chr3:157109570-157110150	1390	14.2302	1	580	FALSE	chr3:157109570-157110150
chr19:3036500-3036730	1391	14.2239	1	230	FALSE	chr19:3036500-3036730
chr3:118810740-118811030	1392	14.2008	1	290	FALSE	chr3:118810740-118811030
chr6:32655720-32656130	1393	14.1909	1	410	FALSE	chr6:32655720-32656130
chr6:52413370-52413650	1394	14.1748	1	280	FALSE	chr6:52413370-52413650
chr4:82716080-82716550	1395	14.1591	1	470	FALSE	chr4:82716080-82716550
chr10:3333170-3333780	1396	14.1502	1	610	FALSE	chr10:3333170-3333780
chr18:76302210-76302460	1397	14.1434	1	250	FALSE	chr18:76302210-76302460
chr1:209158510-209159060	1398	14.1392	1	550	FALSE	chr1:209158510-209159060
chr10:46053650-46054540	1399	14.1333	1	890	FALSE	chr10:46053650-46054540
chr5:115171310-115171630	1400	14.1088	1	320	FALSE	chr5:115171310-115171630
chr15:50168850-50169310	1401	14.0787	1	460	FALSE	chr15:50168850-50169310
chr19:462230-462500	1402	14.0778	1	270	FALSE	chr19:462230-462500
chr10:1280460-1280930	1403	14.0693	1	470	FALSE	chr10:1280460-1280930
chr5:167595910-167596410	1404	14.0088	1	500	FALSE	chr5:167595910-167596410
chr2:210364580-210365590	1405	13.9618	2	1010	FALSE	chr2:210364580-210365090;chr2:210365110-210365590
chr1:202075910-202076400	1406	13.9182	1	490	FALSE	chr1:202075910-202076400
chr9:127027780-127028170	1407	13.9105	1	390	FALSE	chr9:127027780-127028170
chr12:124732190-124732490	1408	13.9037	1	300	FALSE	chr12:124732190-124732490
chr1:244054150-244054740	1409	13.8927	1	590	FALSE	chr1:244054150-244054740
chr14:85737850-85738580	1410	13.8854	2	730	FALSE	chr14:85737850-85738150;chr14:85738170-85738580
chrX:137351970-137352590	1411	13.8642	1	620	FALSE	chrX:137351970-137352590
chr1:233588160-233588600	1412	13.8563	1	440	FALSE	chr1:233588160-233588600
chr13:47337560-47338080	1413	13.8487	1	520	FALSE	chr13:47337560-47338080
chr2:45345960-45346480	1414	13.8464	1	520	FALSE	chr2:45345960-45346480
chr4:6197350-6197740	1415	13.7984	1	390	FALSE	chr4:6197350-6197740
chr2:118055500-118055980	1416	13.7802	1	480	FALSE	chr2:118055500-118055980
chr21:34865650-34866310	1417	13.7609	1	660	FALSE	chr21:34865650-34866310
chr22:37200910-37201510	1418	13.7598	1	600	FALSE	chr22:37200910-37201510
chr6:166253180-166253850	1419	13.7414	1	670	FALSE	chr6:166253180-166253850
chr9:107368590-107369120	1420	13.7373	1	530	FALSE	chr9:107368590-107369120
chr6:147439080-147439490	1421	13.7169	1	410	FALSE	chr6:147439080-147439490
chr9:87785290-87786110	1422	13.7148	1	820	FALSE	chr9:87785290-87786110
chr14:36747410-36747650	1423	13.7122	1	240	FALSE	chr14:36747410-36747650
chr20:51093420-51093870	1424	13.6867	1	450	FALSE	chr20:51093420-51093870
chr4:113060840-113061220	1425	13.6777	1	380	FALSE	chr4:113060840-113061220
chr5:73327650-73327960	1426	13.6077	1	310	FALSE	chr5:73327650-73327960
chr4:162609890-162610530	1427	13.5839	1	640	FALSE	chr4:162609890-162610530
chr9:138034020-138034390	1428	13.5758	1	370	FALSE	chr9:138034020-138034390
chr6:34458460-34458640	1429	13.5662	1	180	FALSE	chr6:34458460-34458640
chr4:85884220-85884680	1430	13.5503	1	460	FALSE	chr4:85884220-85884680
chr12:71440540-71441060	1431	13.5495	1	520	FALSE	chr12:71440540-71441060
chr10:79027320-79027660	1432	13.5469	1	340	FALSE	chr10:79027320-79027660
chr3:184796520-184797140	1433	13.5457	1	620	FALSE	chr3:184796520-184797140
chr8:79022070-79022230	1434	13.5174	1	160	FALSE	chr8:79022070-79022230
chr19:2474550-2474880	1435	13.5085	1	330	FALSE	chr19:2474550-2474880
chr14:90549890-90550270	1436	13.4991	1	380	FALSE	chr14:90549890-90550270
chr20:35431390-35431910	1437	13.4512	1	520	FALSE	chr20:35431390-35431910
chr14:35061150-35061680	1438	13.4487	1	530	FALSE	chr14:35061150-35061680
chr11:22703040-22703310	1439	13.4245	1	270	FALSE	chr11:22703040-22703310
chr5:172829080-172829400	1440	13.4104	1	320	FALSE	chr5:172829080-172829400
chr11:115645980-115646400	1441	13.3916	1	420	FALSE	chr11:115645980-115646400
chr18:24979290-24979580	1442	13.3877	1	290	FALSE	chr18:24979290-24979580
chr19:28915810-28916110	1443	13.3819	1	300	FALSE	chr19:28915810-28916110
chr17:81142800-81143000	1444	13.3745	1	200	FALSE	chr17:81142800-81143000
chr14:95461200-95461560	1445	13.3485	1	360	FALSE	chr14:95461200-95461560
chr3:191191450-191191780	1446	13.3468	1	330	FALSE	chr3:191191450-191191780
chr9:126563910-126564530	1447	13.3329	1	620	FALSE	chr9:126563910-126564530
chr2:8382530-8382830	1448	13.3235	1	300	FALSE	chr2:8382530-8382830
chr1:186512890-186513460	1449	13.2979	1	570	FALSE	chr1:186512890-186513460
chr12:69442850-69443220	1450	13.2835	1	370	FALSE	chr12:69442850-69443220
chr2:189580160-189580480	1451	13.2674	1	320	FALSE	chr2:189580160-189580480
chr4:85773840-85774320	1452	13.2511	1	480	FALSE	chr4:85773840-85774320
chr12:114864890-114865410	1453	13.2485	1	520	FALSE	chr12:114864890-114865410
chr18:46536470-46536840	1454	13.2463	1	370	FALSE	chr18:46536470-46536840
chr8:124011200-124011690	1455	13.2225	1	490	FALSE	chr8:124011200-124011690
chr9:135137390-135137860	1456	13.2025	1	470	FALSE	chr9:135137390-135137860
chr1:55233470-55234100	1457	13.1791	1	630	FALSE	chr1:55233470-55234100
chr11:129148290-129148820	1458	13.1764	1	530	FALSE	chr11:129148290-129148820
chr7:114084240-114084650	1459	13.1557	1	410	FALSE	chr7:114084240-114084650
chr3:37430890-37431280	1460	13.148	1	390	FALSE	chr3:37430890-37431280
chrX:140524630-140525030	1461	13.1334	1	400	FALSE	chrX:140524630-140525030
chr3:3031280-3031840	1462	13.1089	1	560	FALSE	chr3:3031280-3031840
chr9:128505450-128505740	1463	13.1075	1	290	FALSE	chr9:128505450-128505740
chr19:5492770-5493140	1464	13.1043	1	370	FALSE	chr19:5492770-5493140
chr2:85996480-85996870	1465	13.1034	1	390	FALSE	chr2:85996480-85996870
chr4:127426050-127426310	1466	13.097	1	260	FALSE	chr4:127426050-127426310
chr4:32624980-32625170	1467	13.0741	1	190	FALSE	chr4:32624980-32625170
chr6:95357260-95357880	1468	13.0601	1	620	FALSE	chr6:95357260-95357880
chr9:7980590-7981080	1469	13.0554	1	490	FALSE	chr9:7980590-7981080
chr8:129821560-129821880	1470	13.0464	1	320	FALSE	chr8:129821560-129821880
chr10:107022330-107022790	1471	13.0107	1	460	FALSE	chr10:107022330-107022790
chr2:224801280-224801590	1472	12.9882	1	310	FALSE	chr2:224801280-224801590
chr7:153431470-153431850	1473	12.9545	1	380	FALSE	chr7:153431470-153431850
chr4:113220080-113220460	1474	12.9542	1	380	FALSE	chr4:113220080-113220460
chr1:26126360-26126770	1475	12.9506	1	410	FALSE	chr1:26126360-26126770
chr5:140220290-140220610	1476	12.9393	1	320	FALSE	chr5:140220290-140220610
chr22:32023280-32023550	1477	12.9327	1	270	FALSE	chr22:32023280-32023550
chr12:88921580-88922290	1478	12.917	1	710	FALSE	chr12:88921580-88922290
chr7:32942200-32942500	1479	12.8905	1	300	FALSE	chr7:32942200-32942500
chr5:173859720-173859980	1480	12.8773	1	260	FALSE	chr5:173859720-173859980
chr4:176005840-176006190	1481	12.8414	1	350	FALSE	chr4:176005840-176006190
chr5:135978200-135978790	1482	12.8308	1	590	FALSE	chr5:135978200-135978790
chr1:222335010-222335310	1483	12.8084	1	300	FALSE	chr1:222335010-222335310
chr13:80665910-80666100	1484	12.807	1	190	FALSE	chr13:80665910-80666100
chr17:74024790-74025210	1485	12.7981	1	420	FALSE	chr17:74024790-74025210
chr3:183354160-183354620	1486	12.7897	1	460	FALSE	chr3:183354160-183354620
chr5:169904450-169904900	1487	12.7874	1	450	FALSE	chr5:169904450-169904900
chr5:122152570-122152880	1488	12.7865	1	310	FALSE	chr5:122152570-122152880
chr16:69417340-69417810	1489	12.7632	1	470	FALSE	chr16:69417340-69417810
chr2:121323360-121323760	1490	12.7475	1	400	FALSE	chr2:121323360-121323760
chr20:18030990-18031530	1491	12.6988	1	540	FALSE	chr20:18030990-18031530
chr7:157013880-157014200	1492	12.6979	1	320	FALSE	chr7:157013880-157014200
chr1:208349720-208350090	1493	12.6919	1	370	FALSE	chr1:208349720-208350090
chr9:98269700-98269960	1494	12.6885	1	260	FALSE	chr9:98269700-98269960
chr4:89609900-89610270	1495	12.6596	1	370	FALSE	chr4:89609900-89610270
chr8:71253530-71253900	1496	12.6213	1	370	FALSE	chr8:71253530-71253900
chr6:90678360-90678610	1497	12.582	1	250	FALSE	chr6:90678360-90678610
chr1:175834530-175835110	1498	12.563	1	580	FALSE	chr1:175834530-175835110
chr6:104572710-104573050	1499	12.5524	1	340	FALSE	chr6:104572710-104573050
chr4:170465330-170465860	1500	12.5168	1	530	FALSE	chr4:170465330-170465860
chr7:130912160-130912410	1501	12.5088	1	250	FALSE	chr7:130912160-130912410
chr1:9374790-9375150	1502	12.504	1	360	FALSE	chr1:9374790-9375150
chr10:99523310-99523700	1503	12.4786	1	390	FALSE	chr10:99523310-99523700
chr1:208437570-208437890	1504	12.4389	1	320	FALSE	chr1:208437570-208437890
chr10:121626960-121627480	1505	12.4343	1	520	FALSE	chr10:121626960-121627480
chr10:101043550-101043840	1506	12.4207	1	290	FALSE	chr10:101043550-101043840
chr1:207007410-207007740	1507	12.4135	1	330	FALSE	chr1:207007410-207007740
chr9:70256060-70256560	1508	12.3808	1	500	FALSE	chr9:70256060-70256560
chr16:57268770-57269120	1509	12.3683	1	350	FALSE	chr16:57268770-57269120
chr3:51544470-51544770	1510	12.3286	1	300	FALSE	chr3:51544470-51544770
chr2:152817450-152817750	1511	12.3171	1	300	FALSE	chr2:152817450-152817750
chr2:151347690-151348290	1512	12.2907	1	600	FALSE	chr2:151347690-151348290
chr3:107142250-107142560	1513	12.2897	1	310	FALSE	chr3:107142250-107142560
chr11:127392530-127392960	1514	12.2886	1	430	FALSE	chr11:127392530-127392960
chr7:144904910-144905400	1515	12.2787	1	490	FALSE	chr7:144904910-144905400
chr7:121604640-121605100	1516	12.267	1	460	FALSE	chr7:121604640-121605100
chr15:79635850-79636360	1517	12.2523	1	510	FALSE	chr15:79635850-79636360
chr2:136319260-136320070	1518	12.2518	1	810	FALSE	chr2:136319260-136320070
chr13:44364390-44364920	1519	12.2491	1	530	FALSE	chr13:44364390-44364920
chr22:38178020-38178340	1520	12.2365	1	320	FALSE	chr22:38178020-38178340
chr14:99036380-99036760	1521	12.2345	1	380	FALSE	chr14:99036380-99036760
chr11:128548900-128549350	1522	12.2298	1	450	FALSE	chr11:128548900-128549350
chr1:14686770-14687180	1523	12.2258	1	410	FALSE	chr1:14686770-14687180
chr7:106071530-106072130	1524	12.216	1	600	FALSE	chr7:106071530-106072130
chr3:31185630-31186110	1525	12.191	1	480	FALSE	chr3:31185630-31186110
chr8:2491420-2491890	1526	12.185	1	470	FALSE	chr8:2491420-2491890
chr5:154085740-154086050	1527	12.1759	1	310	FALSE	chr5:154085740-154086050
chr1:145932190-145932670	1528	12.1537	1	480	FALSE	chr1:145932190-145932670
chr2:191217510-191217870	1529	12.1472	1	360	FALSE	chr2:191217510-191217870
chr11:86592550-86593400	1530	12.1077	1	850	FALSE	chr11:86592550-86593400
chr8:95386510-95386940	1531	12.0947	1	430	FALSE	chr8:95386510-95386940
chr3:58222250-58222740	1532	12.0779	1	490	FALSE	chr3:58222250-58222740
chr14:63302270-63302650	1533	12.0668	1	380	FALSE	chr14:63302270-63302650
chr9:120730590-120731280	1534	12.0649	1	690	FALSE	chr9:120730590-120731280
chr2:85921580-85922240	1535	12.0634	1	660	FALSE	chr2:85921580-85922240
chr3:13947440-13947980	1536	12.0218	1	540	FALSE	chr3:13947440-13947980
chr12:71460780-71461260	1537	11.9959	1	480	FALSE	chr12:71460780-71461260
chr7:18770880-18771210	1538	11.9881	1	330	FALSE	chr7:18770880-18771210
chr1:50228750-50229300	1539	11.9853	1	550	FALSE	chr1:50228750-50229300
chr6:165764660-165765090	1540	11.925	1	430	FALSE	chr6:165764660-165765090
chr1:75587680-75588050	1541	11.9128	1	370	FALSE	chr1:75587680-75588050
chr17:51397720-51398010	1542	11.912	1	290	FALSE	chr17:51397720-51398010
chr4:115201040-115201400	1543	11.9064	1	360	FALSE	chr4:115201040-115201400
chr5:9815010-9815370	1544	11.9015	1	360	FALSE	chr5:9815010-9815370
chr1:159000520-159000860	1545	11.8982	1	340	FALSE	chr1:159000520-159000860
chr1:25945840-25946120	1546	11.8884	1	280	FALSE	chr1:25945840-25946120
chr18:58829960-58830390	1547	11.8786	1	430	FALSE	chr18:58829960-58830390
chr8:138255500-138255860	1548	11.86	1	360	FALSE	chr8:138255500-138255860
chr2:9365370-9365640	1549	11.8164	1	270	FALSE	chr2:9365370-9365640
chr3:37453450-37453750	1550	11.7812	1	300	FALSE	chr3:37453450-37453750
chr2:83517760-83518170	1551	11.7757	1	410	FALSE	chr2:83517760-83518170
chr2:146548340-146548850	1552	11.7734	1	510	FALSE	chr2:146548340-146548850
chr10:126755380-126755740	1553	11.7415	1	360	FALSE	chr10:126755380-126755740
chr2:153592650-153592870	1554	11.7395	1	220	FALSE	chr2:153592650-153592870
chr14:22333950-22334380	1555	11.7386	1	430	FALSE	chr14:22333950-22334380
chr5:152309970-152310350	1556	11.7031	1	380	FALSE	chr5:152309970-152310350
chr12:42801320-42801680	1557	11.6946	1	360	FALSE	chr12:42801320-42801680
chr6:152314170-152314510	1558	11.6864	1	340	FALSE	chr6:152314170-152314510
chr19:55322150-55322670	1559	11.66	1	520	FALSE	chr19:55322150-55322670
chr17:17021130-17021580	1560	11.6522	1	450	FALSE	chr17:17021130-17021580
chr5:44506350-44506840	1561	11.6301	1	490	FALSE	chr5:44506350-44506840
chr5:35075310-35075710	1562	11.5861	1	400	FALSE	chr5:35075310-35075710
chr10:99598710-99599120	1563	11.572	1	410	FALSE	chr10:99598710-99599120
chr15:79171360-79171770	1564	11.5441	1	410	FALSE	chr15:79171360-79171770
chr13:87810590-87810910	1565	11.5438	1	320	FALSE	chr13:87810590-87810910
chr6:37423710-37424080	1566	11.5438	1	370	FALSE	chr6:37423710-37424080
chr2:211591290-211591940	1567	11.5339	1	650	FALSE	chr2:211591290-211591940
chr22:26065860-26066250	1568	11.5245	1	390	FALSE	chr22:26065860-26066250
chr9:112772080-112772530	1569	11.5192	1	450	FALSE	chr9:112772080-112772530
chr5:142845410-142845680	1570	11.5188	1	270	FALSE	chr5:142845410-142845680
chr12:29992470-29992710	1571	11.5127	1	240	FALSE	chr12:29992470-29992710
chr5:94503470-94503680	1572	11.5104	1	210	FALSE	chr5:94503470-94503680
chr13:84590620-84591000	1573	11.4989	1	380	FALSE	chr13:84590620-84591000
chr17:50884520-50884880	1574	11.4873	1	360	FALSE	chr17:50884520-50884880
chr4:8019810-8020220	1575	11.4863	1	410	FALSE	chr4:8019810-8020220
chr1:40821560-40822010	1576	11.4803	1	450	FALSE	chr1:40821560-40822010
chr14:61602720-61603120	1577	11.4728	1	400	FALSE	chr14:61602720-61603120
chr20:32646510-32646850	1578	11.4692	1	340	FALSE	chr20:32646510-32646850
chr5:173245490-173245820	1579	11.4209	1	330	FALSE	chr5:173245490-173245820
chr5:5253330-5253640	1580	11.3403	1	310	FALSE	chr5:5253330-5253640
chr5:35317530-35318040	1581	11.3397	1	510	FALSE	chr5:35317530-35318040
chr11:119874700-119875240	1582	11.3392	1	540	FALSE	chr11:119874700-119875240
chr13:91765160-91765480	1583	11.3384	1	320	FALSE	chr13:91765160-91765480
chr1:30300450-30300990	1584	11.298	1	540	FALSE	chr1:30300450-30300990
chr21:37139980-37140560	1585	11.2797	1	580	FALSE	chr21:37139980-37140560
chr4:85508710-85509010	1586	11.2637	1	300	FALSE	chr4:85508710-85509010
chr14:86221020-86221340	1587	11.2564	1	320	FALSE	chr14:86221020-86221340
chr4:48746550-48746920	1588	11.2489	1	370	FALSE	chr4:48746550-48746920
chr2:102356750-102357080	1589	11.2279	1	330	FALSE	chr2:102356750-102357080
chr1:30242990-30243430	1590	11.2233	1	440	FALSE	chr1:30242990-30243430
chr4:170662170-170662590	1591	11.2033	1	420	FALSE	chr4:170662170-170662590
chr3:122533730-122534240	1592	11.1457	1	510	FALSE	chr3:122533730-122534240
chr19:31518850-31519220	1593	11.1273	1	370	FALSE	chr19:31518850-31519220
chr13:43122650-43123120	1594	11.1244	1	470	FALSE	chr13:43122650-43123120
chr3:194730120-194730360	1595	11.1205	1	240	FALSE	chr3:194730120-194730360
chr15:44913000-44913750	1596	11.103	1	750	FALSE	chr15:44913000-44913750
chr13:24119460-24120160	1597	11.0948	1	700	FALSE	chr13:24119460-24120160
chr1:228964100-228964500	1598	11.0914	1	400	FALSE	chr1:228964100-228964500
chr3:157373840-157374140	1599	11.0699	1	300	FALSE	chr3:157373840-157374140
chr7:69232380-69233140	1600	11.0352	1	760	FALSE	chr7:69232380-69233140
chr12:120425370-120425870	1601	11.03	1	500	FALSE	chr12:120425370-120425870
chr6:146830070-146830540	1602	11.0276	1	470	FALSE	chr6:146830070-146830540
chr17:9151080-9151560	1603	11.0171	1	480	FALSE	chr17:9151080-9151560
chr9:35023460-35023830	1604	11.0149	1	370	FALSE	chr9:35023460-35023830
chr7:139012150-139012510	1605	11.0085	1	360	FALSE	chr7:139012150-139012510
chr12:105716630-105716970	1606	10.979	1	340	FALSE	chr12:105716630-105716970
chr5:57302130-57302400	1607	10.978	1	270	FALSE	chr5:57302130-57302400
chr11:8765320-8765590	1608	10.9601	1	270	FALSE	chr11:8765320-8765590
chr16:84922560-84923090	1609	10.9362	1	530	FALSE	chr16:84922560-84923090
chr1:160539930-160540560	1610	10.9276	1	630	FALSE	chr1:160539930-160540560
chr7:13017340-13018200	1611	10.926	1	860	FALSE	chr7:13017340-13018200
chr16:57292630-57292920	1612	10.9137	1	290	FALSE	chr16:57292630-57292920
chr10:47233150-47233490	1613	10.8968	1	340	FALSE	chr10:47233150-47233490
chr12:24625130-24625420	1614	10.8798	1	290	FALSE	chr12:24625130-24625420
chr5:9833520-9833880	1615	10.8728	1	360	FALSE	chr5:9833520-9833880
chr1:48500970-48501280	1616	10.8692	1	310	FALSE	chr1:48500970-48501280
chr8:16857830-16858160	1617	10.8508	1	330	FALSE	chr8:16857830-16858160
chr3:46829600-46830310	1618	10.849	1	710	FALSE	chr3:46829600-46830310
chr5:3481210-3481580	1619	10.8433	1	370	FALSE	chr5:3481210-3481580
chr6:78091380-78091860	1620	10.8407	1	480	FALSE	chr6:78091380-78091860
chrX:43481510-43482010	1621	10.8045	1	500	FALSE	chrX:43481510-43482010
chr1:52637360-52637940	1622	10.796	1	580	FALSE	chr1:52637360-52637940
chr6:28682660-28683050	1623	10.7906	1	390	FALSE	chr6:28682660-28683050
chr7:143042020-143042640	1624	10.7884	1	620	FALSE	chr7:143042020-143042640
chr6:13102690-13103020	1625	10.7851	1	330	FALSE	chr6:13102690-13103020
chr6:102571080-102571500	1626	10.735	1	420	FALSE	chr6:102571080-102571500
chr3:1404220-1404600	1627	10.7194	1	380	FALSE	chr3:1404220-1404600
chr3:127209910-127210310	1628	10.6769	1	400	FALSE	chr3:127209910-127210310
chr5:167467040-167467350	1629	10.6681	1	310	FALSE	chr5:167467040-167467350
chr6:75396360-75396790	1630	10.6511	1	430	FALSE	chr6:75396360-75396790
chr11:79371190-79371580	1631	10.6271	1	390	FALSE	chr11:79371190-79371580
chr5:140176170-140176470	1632	10.6233	1	300	FALSE	chr5:140176170-140176470
chr10:82675090-82675530	1633	10.6076	1	440	FALSE	chr10:82675090-82675530
chr14:81523510-81523910	1634	10.5896	1	400	FALSE	chr14:81523510-81523910
chr3:197547150-197547530	1635	10.585	1	380	FALSE	chr3:197547150-197547530
chr15:58443910-58444230	1636	10.568	1	320	FALSE	chr15:58443910-58444230
chr3:22835600-22836170	1637	10.5488	1	570	FALSE	chr3:22835600-22836170
chr6:27066650-27067170	1638	10.5488	1	520	FALSE	chr6:27066650-27067170
chr14:56709100-56709600	1639	10.533	1	500	FALSE	chr14:56709100-56709600
chr2:54087960-54088500	1640	10.5246	1	540	FALSE	chr2:54087960-54088500
chr11:68147090-68147340	1641	10.5143	1	250	FALSE	chr11:68147090-68147340
chr3:51898430-51898940	1642	10.4991	1	510	FALSE	chr3:51898430-51898940
chr12:93019920-93020560	1643	10.4905	1	640	FALSE	chr12:93019920-93020560
chr2:240641000-240641310	1644	10.4904	1	310	FALSE	chr2:240641000-240641310
chr15:87764500-87764760	1645	10.4785	1	260	FALSE	chr15:87764500-87764760
chr3:75500330-75500680	1646	10.4744	1	350	FALSE	chr3:75500330-75500680
chr11:67728110-67728640	1647	10.4727	1	530	FALSE	chr11:67728110-67728640
chr7:108170170-108170430	1648	10.4649	1	260	FALSE	chr7:108170170-108170430
chr12:116736050-116736340	1649	10.4258	1	290	FALSE	chr12:116736050-116736340
chr1:24713750-24714100	1650	10.4245	1	350	FALSE	chr1:24713750-24714100
chr4:155999880-156000200	1651	10.4097	1	320	FALSE	chr4:155999880-156000200
chr5:26590940-26591280	1652	10.4073	1	340	FALSE	chr5:26590940-26591280
chr1:245245180-245245660	1653	10.4054	1	480	FALSE	chr1:245245180-245245660
chr14:74516260-74516810	1654	10.4039	1	550	FALSE	chr14:74516260-74516810
chr5:1710080-1710450	1655	10.4003	1	370	FALSE	chr5:1710080-1710450
chr1:57622910-57623470	1656	10.3937	1	560	FALSE	chr1:57622910-57623470
chr6:146546520-146546730	1657	10.3869	1	210	FALSE	chr6:146546520-146546730
chr2:62109610-62109970	1658	10.385	1	360	FALSE	chr2:62109610-62109970
chr9:96661680-96662020	1659	10.3739	1	340	FALSE	chr9:96661680-96662020
chr18:78138960-78139210	1660	10.3694	1	250	FALSE	chr18:78138960-78139210
chr4:130699670-130700040	1661	10.3345	1	370	FALSE	chr4:130699670-130700040
chr4:52260900-52261550	1662	10.3311	1	650	FALSE	chr4:52260900-52261550
chr22:20885780-20886200	1663	10.2754	1	420	FALSE	chr22:20885780-20886200
chr9:89915970-89916280	1664	10.2695	1	310	FALSE	chr9:89915970-89916280
chr11:84234740-84235220	1665	10.2639	1	480	FALSE	chr11:84234740-84235220
chr9:76365090-76365410	1666	10.2524	1	320	FALSE	chr9:76365090-76365410
chr6:105936930-105937320	1667	10.2365	1	390	FALSE	chr6:105936930-105937320
chr11:62460490-62460930	1668	10.2236	1	440	FALSE	chr11:62460490-62460930
chr10:16962440-16962730	1669	10.185	1	290	FALSE	chr10:16962440-16962730
chr20:33778600-33778990	1670	10.1813	1	390	FALSE	chr20:33778600-33778990
chr8:54301870-54302410	1671	10.1441	1	540	FALSE	chr8:54301870-54302410
chr10:121436730-121437180	1672	10.1427	1	450	FALSE	chr10:121436730-121437180
chr12:24078380-24078710	1673	10.128	1	330	FALSE	chr12:24078380-24078710
chr4:169267050-169267300	1674	10.1107	1	250	FALSE	chr4:169267050-169267300
chr15:60975830-60976240	1675	10.1013	1	410	FALSE	chr15:60975830-60976240
chr6:43874310-43874690	1676	10.095	1	380	FALSE	chr6:43874310-43874690
chr8:109998530-109999000	1677	10.0938	1	470	FALSE	chr8:109998530-109999000
chr13:108777600-108777960	1678	10.0857	1	360	FALSE	chr13:108777600-108777960
chr3:36769910-36770300	1679	10.0855	1	390	FALSE	chr3:36769910-36770300
chr1:89049050-89049510	1680	10.0576	1	460	FALSE	chr1:89049050-89049510
chr6:82608340-82608890	1681	10.0412	1	550	FALSE	chr6:82608340-82608890
chr1:84603100-84603570	1682	10.041	1	470	FALSE	chr1:84603100-84603570
chr17:21361010-21361400	1683	10.0037	1	390	FALSE	chr17:21361010-21361400
chr20:50618550-50618890	1684	10.0024	1	340	FALSE	chr20:50618550-50618890
chr12:101018630-101018900	1685	9.99076	1	270	FALSE	chr12:101018630-101018900
chr17:79923890-79924260	1686	9.96496	1	370	FALSE	chr17:79923890-79924260
chr2:170360560-170360830	1687	9.93199	1	270	FALSE	chr2:170360560-170360830
chr10:103232060-103232330	1688	9.93022	1	270	FALSE	chr10:103232060-103232330
chr20:20102740-20103030	1689	9.92754	1	290	FALSE	chr20:20102740-20103030
chr10:116629260-116629640	1690	9.91925	1	380	FALSE	chr10:116629260-116629640
chr9:784230-784750	1691	9.87988	1	520	FALSE	chr9:784230-784750
chr15:60858580-60859080	1692	9.85118	1	500	FALSE	chr15:60858580-60859080
chr9:73141690-73141930	1693	9.84917	1	240	FALSE	chr9:73141690-73141930
chr9:91884740-91884950	1694	9.84584	1	210	FALSE	chr9:91884740-91884950
chr13:94139720-94140050	1695	9.83526	1	330	FALSE	chr13:94139720-94140050
chr12:103377710-103378020	1696	9.8128	1	310	FALSE	chr12:103377710-103378020
chr1:36736160-36736790	1697	9.79829	1	630	FALSE	chr1:36736160-36736790
chr2:212997530-212997840	1698	9.77992	1	310	FALSE	chr2:212997530-212997840
chr20:51223220-51223470	1699	9.774	1	250	FALSE	chr20:51223220-51223470
chr2:136126150-136126500	1700	9.7736	1	350	FALSE	chr2:136126150-136126500
chr18:68943870-68944300	1701	9.76958	1	430	FALSE	chr18:68943870-68944300
chr15:52109880-52110290	1702	9.76916	1	410	FALSE	chr15:52109880-52110290
chrX:103101450-103102020	1703	9.75111	1	570	FALSE	chrX:103101450-103102020
chr12:123126560-123126860	1704	9.74492	1	300	FALSE	chr12:123126560-123126860
chr1:72677110-72677550	1705	9.74209	1	440	FALSE	chr1:72677110-72677550
chr9:134328500-134328730	1706	9.72211	1	230	FALSE	chr9:134328500-134328730
chr22:37122650-37123140	1707	9.71068	1	490	FALSE	chr22:37122650-37123140
chr12:127528600-127529100	1708	9.67902	1	500	FALSE	chr12:127528600-127529100
chr20:49733580-49733960	1709	9.67592	1	380	FALSE	chr20:49733580-49733960
chr3:5123100-5123350	1710	9.67235	1	250	FALSE	chr3:5123100-5123350
chr8:32917910-32918460	1711	9.66393	1	550	FALSE	chr8:32917910-32918460
chr15:31577150-31577580	1712	9.66302	1	430	FALSE	chr15:31577150-31577580
chr17:17372670-17372970	1713	9.65862	1	300	FALSE	chr17:17372670-17372970
chr10:97089320-97089860	1714	9.64027	1	540	FALSE	chr10:97089320-97089860
chr18:53422360-53422780	1715	9.63434	1	420	FALSE	chr18:53422360-53422780
chr6:163327930-163328370	1716	9.63305	1	440	FALSE	chr6:163327930-163328370
chr8:83512700-83513110	1717	9.63102	1	410	FALSE	chr8:83512700-83513110
chr10:29069060-29069400	1718	9.62367	1	340	FALSE	chr10:29069060-29069400
chr18:2444410-2444790	1719	9.58513	1	380	FALSE	chr18:2444410-2444790
chr2:96410790-96411040	1720	9.53523	1	250	FALSE	chr2:96410790-96411040
chr5:176440910-176441270	1721	9.5247	1	360	FALSE	chr5:176440910-176441270
chr9:90333200-90333620	1722	9.498	1	420	FALSE	chr9:90333200-90333620
chr1:17834610-17835010	1723	9.47471	1	400	FALSE	chr1:17834610-17835010
chr13:33057020-33057520	1724	9.46801	1	500	FALSE	chr13:33057020-33057520
chr1:30161830-30162330	1725	9.45031	1	500	FALSE	chr1:30161830-30162330
chr13:51795440-51795700	1726	9.44392	1	260	FALSE	chr13:51795440-51795700
chr6:147933180-147933500	1727	9.43233	1	320	FALSE	chr6:147933180-147933500
chr16:56861270-56861640	1728	9.42467	1	370	FALSE	chr16:56861270-56861640
chr11:134732650-134732980	1729	9.42157	1	330	FALSE	chr11:134732650-134732980
chr15:47548990-47549250	1730	9.39453	1	260	FALSE	chr15:47548990-47549250
chr6:2942890-2943150	1731	9.38279	1	260	FALSE	chr6:2942890-2943150
chr4:152844070-152844540	1732	9.38194	1	470	FALSE	chr4:152844070-152844540
chr8:122686990-122687490	1733	9.37917	1	500	FALSE	chr8:122686990-122687490
chr6:36287610-36288000	1734	9.36995	1	390	FALSE	chr6:36287610-36288000
chr19:46240550-46241130	1735	9.36993	1	580	FALSE	chr19:46240550-46241130
chr3:58441700-58442230	1736	9.363	1	530	FALSE	chr3:58441700-58442230
chr6:148142770-148143190	1737	9.35974	1	420	FALSE	chr6:148142770-148143190
chr6:36810910-36811420	1738	9.35741	1	510	FALSE	chr6:36810910-36811420
chr12:27966950-27967170	1739	9.34165	1	220	FALSE	chr12:27966950-27967170
chr10:12489790-12490280	1740	9.32906	1	490	FALSE	chr10:12489790-12490280
chr6:42903130-42903310	1741	9.32354	1	180	FALSE	chr6:42903130-42903310
chr6:72467170-72467510	1742	9.30875	1	340	FALSE	chr6:72467170-72467510
chr4:77100300-77100710	1743	9.29808	1	410	FALSE	chr4:77100300-77100710
chr2:196872430-196872730	1744	9.28716	1	300	FALSE	chr2:196872430-196872730
chr1:19052530-19052770	1745	9.28675	1	240	FALSE	chr1:19052530-19052770
chr2:177000470-177000830	1746	9.28427	1	360	FALSE	chr2:177000470-177000830
chr11:65692240-65692910	1747	9.27928	1	670	FALSE	chr11:65692240-65692910
chr22:26601490-26601870	1748	9.27496	1	380	FALSE	chr22:26601490-26601870
chr11:12357290-12357620	1749	9.26718	1	330	FALSE	chr11:12357290-12357620
chr5:127077380-127077780	1750	9.26488	1	400	FALSE	chr5:127077380-127077780
chr6:170464980-170465620	1751	9.26412	1	640	FALSE	chr6:170464980-170465620
chr14:87814280-87814590	1752	9.26203	1	310	FALSE	chr14:87814280-87814590
chr12:90896280-90896570	1753	9.25952	1	290	FALSE	chr12:90896280-90896570
chr2:206874170-206874590	1754	9.2477	1	420	FALSE	chr2:206874170-206874590
chrX:78839160-78839460	1755	9.24628	1	300	FALSE	chrX:78839160-78839460
chrX:150445930-150446570	1756	9.2438	1	640	FALSE	chrX:150445930-150446570
chr11:125505910-125506380	1757	9.24278	1	470	FALSE	chr11:125505910-125506380
chr7:106679180-106679670	1758	9.24264	1	490	FALSE	chr7:106679180-106679670
chr1:116420990-116421270	1759	9.24262	1	280	FALSE	chr1:116420990-116421270
chr7:124008230-124008590	1760	9.23308	1	360	FALSE	chr7:124008230-124008590
chr13:109712310-109712610	1761	9.22591	1	300	FALSE	chr13:109712310-109712610
chr2:119408100-119408500	1762	9.21733	1	400	FALSE	chr2:119408100-119408500
chr18:23453750-23454050	1763	9.21376	1	300	FALSE	chr18:23453750-23454050
chr9:96708390-96708620	1764	9.21038	1	230	FALSE	chr9:96708390-96708620
chr5:54589810-54590290	1765	9.19769	1	480	FALSE	chr5:54589810-54590290
chr1:94773180-94773620	1766	9.18955	1	440	FALSE	chr1:94773180-94773620
chr20:34143370-34143780	1767	9.18125	1	410	FALSE	chr20:34143370-34143780
chr6:138378350-138378810	1768	9.17248	1	460	FALSE	chr6:138378350-138378810
chr10:87157900-87158130	1769	9.16672	1	230	FALSE	chr10:87157900-87158130
chr8:118916440-118916840	1770	9.1487	1	400	FALSE	chr8:118916440-118916840
chr15:62209670-62210210	1771	9.1056	1	540	FALSE	chr15:62209670-62210210
chrX:19309180-19309600	1772	9.09687	1	420	FALSE	chrX:19309180-19309600
chr6:146494630-146494910	1773	9.09504	1	280	FALSE	chr6:146494630-146494910
chr3:197659330-197659810	1774	9.09485	1	480	FALSE	chr3:197659330-197659810
chr4:10944330-10944690	1775	9.08106	1	360	FALSE	chr4:10944330-10944690
chr5:163274370-163274750	1776	9.07149	1	380	FALSE	chr5:163274370-163274750
chr18:47586140-47586460	1777	9.06052	1	320	FALSE	chr18:47586140-47586460
chr2:47742170-47742640	1778	9.05577	1	470	FALSE	chr2:47742170-47742640
chr15:80316940-80317410	1779	9.03976	1	470	FALSE	chr15:80316940-80317410
chr3:111619790-111620230	1780	9.02108	1	440	FALSE	chr3:111619790-111620230
chr17:21255310-21255820	1781	8.95302	1	510	FALSE	chr17:21255310-21255820
chr12:39029260-39029590	1782	8.95231	1	330	FALSE	chr12:39029260-39029590
chr5:176152560-176152790	1783	8.94696	1	230	FALSE	chr5:176152560-176152790
chr6:56911810-56912090	1784	8.93962	1	280	FALSE	chr6:56911810-56912090
chr15:37792580-37792900	1785	8.92763	1	320	FALSE	chr15:37792580-37792900
chr1:100313410-100313670	1786	8.92035	1	260	FALSE	chr1:100313410-100313670
chr12:12816270-12816500	1787	8.91305	1	230	FALSE	chr12:12816270-12816500
chr3:150196990-150197440	1788	8.91069	1	450	FALSE	chr3:150196990-150197440
chr16:85014430-85014670	1789	8.90577	1	240	FALSE	chr16:85014430-85014670
chr13:100051030-100051400	1790	8.90129	1	370	FALSE	chr13:100051030-100051400
chr10:119889120-119889360	1791	8.90027	1	240	FALSE	chr10:119889120-119889360
chr9:108333420-108333860	1792	8.89266	1	440	FALSE	chr9:108333420-108333860
chr18:47945580-47945860	1793	8.89022	1	280	FALSE	chr18:47945580-47945860
chr21:23942900-23943290	1794	8.86042	1	390	FALSE	chr21:23942900-23943290
chr1:101166560-101166980	1795	8.85532	1	420	FALSE	chr1:101166560-101166980
chr2:42984070-42984470	1796	8.83038	1	400	FALSE	chr2:42984070-42984470
chr7:106460910-106461250	1797	8.82459	1	340	FALSE	chr7:106460910-106461250
chr22:24465660-24465970	1798	8.80354	1	310	FALSE	chr22:24465660-24465970
chr10:126042370-126042780	1799	8.79674	1	410	FALSE	chr10:126042370-126042780
chr10:75404870-75405240	1800	8.78638	1	370	FALSE	chr10:75404870-75405240
chr20:36010660-36011130	1801	8.78505	1	470	FALSE	chr20:36010660-36011130
chr3:42887160-42887500	1802	8.78107	1	340	FALSE	chr3:42887160-42887500
chr15:50857810-50858260	1803	8.77686	1	450	FALSE	chr15:50857810-50858260
chr12:29373980-29374280	1804	8.77613	1	300	FALSE	chr12:29373980-29374280
chr12:121748490-121748700	1805	8.75571	1	210	FALSE	chr12:121748490-121748700
chr11:126498310-126498690	1806	8.73455	1	380	FALSE	chr11:126498310-126498690
chr5:54774270-54774750	1807	8.7262	1	480	FALSE	chr5:54774270-54774750
chr8:121649870-121650340	1808	8.72335	1	470	FALSE	chr8:121649870-121650340
chr22:18061290-18061640	1809	8.70424	1	350	FALSE	chr22:18061290-18061640
chr6:18043280-18043600	1810	8.68224	1	320	FALSE	chr6:18043280-18043600
chr11:123822640-123822890	1811	8.64459	1	250	FALSE	chr11:123822640-123822890
chr8:138876650-138876950	1812	8.63418	1	300	FALSE	chr8:138876650-138876950
chr1:29298400-29298640	1813	8.63349	1	240	FALSE	chr1:29298400-29298640
chr2:44678290-44678520	1814	8.62344	1	230	FALSE	chr2:44678290-44678520
chr13:26897190-26897780	1815	8.60649	1	590	FALSE	chr13:26897190-26897780
chr11:15764970-15765300	1816	8.6054	1	330	FALSE	chr11:15764970-15765300
chr9:130219710-130220080	1817	8.60012	1	370	FALSE	chr9:130219710-130220080
chr17:43438980-43439350	1818	8.5949	1	370	FALSE	chr17:43438980-43439350
chr1:209397930-209398360	1819	8.59271	1	430	FALSE	chr1:209397930-209398360
chr6:69914020-69914470	1820	8.59178	1	450	FALSE	chr6:69914020-69914470
chrX:7087270-7087530	1821	8.58278	1	260	FALSE	chrX:7087270-7087530
chr7:91554430-91554690	1822	8.58204	1	260	FALSE	chr7:91554430-91554690
chr15:101149170-101149620	1823	8.56595	1	450	FALSE	chr15:101149170-101149620
chr4:34512570-34512970	1824	8.55544	1	400	FALSE	chr4:34512570-34512970
chr1:26079110-26079250	1825	8.54928	1	140	FALSE	chr1:26079110-26079250
chr1:98854120-98854390	1826	8.54797	1	270	FALSE	chr1:98854120-98854390
chr18:22536480-22536950	1827	8.53624	1	470	FALSE	chr18:22536480-22536950
chr5:135149820-135150140	1828	8.52991	1	320	FALSE	chr5:135149820-135150140
chr13:44055460-44055740	1829	8.51755	1	280	FALSE	chr13:44055460-44055740
chr9:94250590-94251150	1830	8.50761	1	560	FALSE	chr9:94250590-94251150
chrX:147698940-147699360	1831	8.49462	1	420	FALSE	chrX:147698940-147699360
chrX:83160020-83160790	1832	8.48455	1	770	FALSE	chrX:83160020-83160790
chr12:1643060-1643430	1833	8.45861	1	370	FALSE	chr12:1643060-1643430
chr15:80676660-80676930	1834	8.45565	1	270	FALSE	chr15:80676660-80676930
chr9:5269130-5269640	1835	8.44841	1	510	FALSE	chr9:5269130-5269640
chr2:12493100-12493590	1836	8.44677	1	490	FALSE	chr2:12493100-12493590
chrX:71355710-71356100	1837	8.43444	1	390	FALSE	chrX:71355710-71356100
chr2:127542810-127543490	1838	8.42216	1	680	FALSE	chr2:127542810-127543490
chr22:47686790-47687250	1839	8.42018	1	460	FALSE	chr22:47686790-47687250
chr7:151306850-151307200	1840	8.4129	1	350	FALSE	chr7:151306850-151307200
chr13:85260870-85261220	1841	8.40693	1	350	FALSE	chr13:85260870-85261220
chr11:7600480-7601060	1842	8.40632	1	580	FALSE	chr11:7600480-7601060
chr8:17749070-17749530	1843	8.39245	1	460	FALSE	chr8:17749070-17749530
chr5:61967070-61967320	1844	8.3893	1	250	FALSE	chr5:61967070-61967320
chr22:42111800-42112110	1845	8.3724	1	310	FALSE	chr22:42111800-42112110
chr3:195542380-195542740	1846	8.35357	1	360	FALSE	chr3:195542380-195542740
chr2:240902750-240903220	1847	8.3457	1	470	FALSE	chr2:240902750-240903220
chr11:71639850-71640470	1848	8.33897	1	620	FALSE	chr11:71639850-71640470
chr19:47891510-47891870	1849	8.32864	1	360	FALSE	chr19:47891510-47891870
chr19:23186060-23186400	1850	8.31084	1	340	FALSE	chr19:23186060-23186400
chr4:78663910-78664500	1851	8.30847	1	590	FALSE	chr4:78663910-78664500
chr5:35159410-35159680	1852	8.29698	1	270	FALSE	chr5:35159410-35159680
chrX:24245220-24245520	1853	8.26412	1	300	FALSE	chrX:24245220-24245520
chr1:183515120-183515370	1854	8.26076	1	250	FALSE	chr1:183515120-183515370
chr1:200659280-200659580	1855	8.24468	1	300	FALSE	chr1:200659280-200659580
chr16:83864240-83864520	1856	8.21832	1	280	FALSE	chr16:83864240-83864520
chr7:139119320-139119600	1857	8.17669	1	280	FALSE	chr7:139119320-139119600
chr3:180135590-180136180	1858	8.16602	1	590	FALSE	chr3:180135590-180136180
chr4:140630210-140630620	1859	8.15738	1	410	FALSE	chr4:140630210-140630620
chr14:81561010-81561760	1860	8.15655	1	750	FALSE	chr14:81561010-81561760
chr22:24501090-24501740	1861	8.13328	1	650	FALSE	chr22:24501090-24501740
chr13:29006410-29006670	1862	8.11737	1	260	FALSE	chr13:29006410-29006670
chr10:104791530-104791760	1863	8.09476	1	230	FALSE	chr10:104791530-104791760
chr3:59816330-59816830	1864	8.0929	1	500	FALSE	chr3:59816330-59816830
chr20:16639270-16639680	1865	8.09166	1	410	FALSE	chr20:16639270-16639680
chr5:126015190-126015570	1866	8.08181	1	380	FALSE	chr5:126015190-126015570
chr9:88090190-88090640	1867	8.05861	1	450	FALSE	chr9:88090190-88090640
chr11:6280620-6281170	1868	8.04475	1	550	FALSE	chr11:6280620-6281170
chr18:3180180-3180700	1869	8.027	1	520	FALSE	chr18:3180180-3180700
chr7:42109180-42109490	1870	7.98949	1	310	FALSE	chr7:42109180-42109490
chr9:84736060-84736430	1871	7.9893	1	370	FALSE	chr9:84736060-84736430
chr18:49959060-49959620	1872	7.98092	1	560	FALSE	chr18:49959060-49959620
chr6:150377150-150377690	1873	7.97696	1	540	FALSE	chr6:150377150-150377690
chr6:27625560-27626090	1874	7.97576	1	530	FALSE	chr6:27625560-27626090
chr1:181077510-181077860	1875	7.97142	1	350	FALSE	chr1:181077510-181077860
chrX:42602130-42602430	1876	7.95971	1	300	FALSE	chrX:42602130-42602430
chr5:153970540-153970900	1877	7.95489	1	360	FALSE	chr5:153970540-153970900
chr16:19135300-19135570	1878	7.94911	1	270	FALSE	chr16:19135300-19135570
chr14:70717010-70717310	1879	7.93952	1	300	FALSE	chr14:70717010-70717310
chr3:100226770-100227150	1880	7.93853	1	380	FALSE	chr3:100226770-100227150
chr1:3135300-3135780	1881	7.92963	1	480	FALSE	chr1:3135300-3135780
chr4:68281840-68282390	1882	7.92234	1	550	FALSE	chr4:68281840-68282390
chr2:136179660-136180260	1883	7.91611	1	600	FALSE	chr2:136179660-136180260
chr16:16938020-16938430	1884	7.91304	1	410	FALSE	chr16:16938020-16938430
chr9:130150830-130151040	1885	7.89409	1	210	FALSE	chr9:130150830-130151040
chr3:53051850-53052050	1886	7.88721	1	200	FALSE	chr3:53051850-53052050
chr4:54566650-54567140	1887	7.88705	1	490	FALSE	chr4:54566650-54567140
chrX:74638260-74638550	1888	7.87995	1	290	FALSE	chrX:74638260-74638550
chr20:25906620-25906920	1889	7.87445	1	300	FALSE	chr20:25906620-25906920
chr8:93330390-93330830	1890	7.87038	1	440	FALSE	chr8:93330390-93330830
chr9:88737130-88737570	1891	7.85778	1	440	FALSE	chr9:88737130-88737570
chr11:68879280-68879560	1892	7.8566	1	280	FALSE	chr11:68879280-68879560
chr17:60783420-60783820	1893	7.85548	1	400	FALSE	chr17:60783420-60783820
chr3:128833000-128833340	1894	7.8402	1	340	FALSE	chr3:128833000-128833340
chr7:68613460-68613740	1895	7.81917	1	280	FALSE	chr7:68613460-68613740
chr2:86704370-86704770	1896	7.81282	1	400	FALSE	chr2:86704370-86704770
chr2:172550360-172550730	1897	7.79601	1	370	FALSE	chr2:172550360-172550730
chr20:43293420-43293710	1898	7.79484	1	290	FALSE	chr20:43293420-43293710
chr6:163745980-163746330	1899	7.76995	1	350	FALSE	chr6:163745980-163746330
chr2:37384760-37385120	1900	7.76851	1	360	FALSE	chr2:37384760-37385120
chr11:108913310-108913650	1901	7.76715	1	340	FALSE	chr11:108913310-108913650
chr5:177083450-177083710	1902	7.75616	1	260	FALSE	chr5:177083450-177083710
chr8:118439590-118440020	1903	7.75039	1	430	FALSE	chr8:118439590-118440020
chr2:43021840-43022230	1904	7.74266	1	390	FALSE	chr2:43021840-43022230
chr18:59416080-59416510	1905	7.72685	1	430	FALSE	chr18:59416080-59416510
chr15:86590400-86590810	1906	7.72033	1	410	FALSE	chr15:86590400-86590810
chr12:121026300-121026570	1907	7.715	1	270	FALSE	chr12:121026300-121026570
chr10:104496840-104497400	1908	7.70652	1	560	FALSE	chr10:104496840-104497400
chr5:61289250-61289620	1909	7.68833	1	370	FALSE	chr5:61289250-61289620
chr22:45443920-45444620	1910	7.68733	1	700	FALSE	chr22:45443920-45444620
chrX:39475190-39475610	1911	7.67055	1	420	FALSE	chrX:39475190-39475610
chr11:117743430-117743960	1912	7.66828	1	530	FALSE	chr11:117743430-117743960
chr4:62529080-62529820	1913	7.66522	1	740	FALSE	chr4:62529080-62529820
chr7:17130190-17130630	1914	7.64926	1	440	FALSE	chr7:17130190-17130630
chr3:98190990-98191400	1915	7.64087	1	410	FALSE	chr3:98190990-98191400
chr1:54015990-54016350	1916	7.62444	1	360	FALSE	chr1:54015990-54016350
chr22:37717150-37717280	1917	7.62402	1	130	FALSE	chr22:37717150-37717280
chr19:28049650-28050130	1918	7.61429	1	480	FALSE	chr19:28049650-28050130
chr1:181341200-181341640	1919	7.60853	1	440	FALSE	chr1:181341200-181341640
chr10:72038100-72038700	1920	7.60727	1	600	FALSE	chr10:72038100-72038700
chr7:142018120-142018680	1921	7.60455	1	560	FALSE	chr7:142018120-142018680
chr10:15200290-15200610	1922	7.5981	1	320	FALSE	chr10:15200290-15200610
chr11:15472490-15472830	1923	7.58213	1	340	FALSE	chr11:15472490-15472830
chr14:21164950-21165400	1924	7.57831	1	450	FALSE	chr14:21164950-21165400
chrX:5632010-5632390	1925	7.56013	1	380	FALSE	chrX:5632010-5632390
chr12:105459910-105460170	1926	7.54909	1	260	FALSE	chr12:105459910-105460170
chr9:4235900-4236400	1927	7.54056	1	500	FALSE	chr9:4235900-4236400
chr5:95997280-95997710	1928	7.5398	1	430	FALSE	chr5:95997280-95997710
chr18:57846290-57846600	1929	7.53973	1	310	FALSE	chr18:57846290-57846600
chr2:115085970-115086400	1930	7.53635	1	430	FALSE	chr2:115085970-115086400
chr2:26591880-26592330	1931	7.52338	1	450	FALSE	chr2:26591880-26592330
chr10:121450260-121450570	1932	7.50847	1	310	FALSE	chr10:121450260-121450570
chr5:10130650-10131080	1933	7.50291	1	430	FALSE	chr5:10130650-10131080
chr5:159367800-159368160	1934	7.49671	1	360	FALSE	chr5:159367800-159368160
chr9:133173790-133174240	1935	7.49485	1	450	FALSE	chr9:133173790-133174240
chr2:71163480-71163800	1936	7.49045	1	320	FALSE	chr2:71163480-71163800
chr10:43372950-43373460	1937	7.45219	1	510	FALSE	chr10:43372950-43373460
chr9:84367870-84368200	1938	7.42274	1	330	FALSE	chr9:84367870-84368200
chr4:56251680-56251930	1939	7.41802	1	250	FALSE	chr4:56251680-56251930
chr5:119410090-119410440	1940	7.41503	1	350	FALSE	chr5:119410090-119410440
chr16:19165170-19165410	1941	7.37808	1	240	FALSE	chr16:19165170-19165410
chr1:160949180-160949470	1942	7.37042	1	290	FALSE	chr1:160949180-160949470
chr9:134306380-134306720	1943	7.36587	1	340	FALSE	chr9:134306380-134306720
chr2:21194870-21195310	1944	7.36189	1	440	FALSE	chr2:21194870-21195310
chr2:241837610-241837960	1945	7.35442	1	350	FALSE	chr2:241837610-241837960
chr1:18722330-18722660	1946	7.35225	1	330	FALSE	chr1:18722330-18722660
chr22:22573500-22573880	1947	7.31289	1	380	FALSE	chr22:22573500-22573880
chr5:152787940-152788240	1948	7.30206	1	300	FALSE	chr5:152787940-152788240
chr1:54917290-54917800	1949	7.29164	1	510	FALSE	chr1:54917290-54917800
chr6:168318170-168318380	1950	7.29047	1	210	FALSE	chr6:168318170-168318380
chr6:51675030-51675430	1951	7.29019	1	400	FALSE	chr6:51675030-51675430
chr6:167978710-167979180	1952	7.28523	1	470	FALSE	chr6:167978710-167979180
chr11:33692200-33692570	1953	7.28125	1	370	FALSE	chr11:33692200-33692570
chr7:33946110-33946360	1954	7.27764	1	250	FALSE	chr7:33946110-33946360
chr18:37586930-37587250	1955	7.2758	1	320	FALSE	chr18:37586930-37587250
chr1:72284770-72285030	1956	7.26532	1	260	FALSE	chr1:72284770-72285030
chr12:52992590-52992930	1957	7.24595	1	340	FALSE	chr12:52992590-52992930
chr10:103512610-103512900	1958	7.23443	1	290	FALSE	chr10:103512610-103512900
chrX:76318820-76319220	1959	7.2047	1	400	FALSE	chrX:76318820-76319220
chr19:28323890-28324310	1960	7.20334	1	420	FALSE	chr19:28323890-28324310
chr17:73532330-73532760	1961	7.18762	1	430	FALSE	chr17:73532330-73532760
chr11:113429460-113429770	1962	7.17662	1	310	FALSE	chr11:113429460-113429770
chr16:59520410-59520970	1963	7.17103	1	560	FALSE	chr16:59520410-59520970
chr2:197008170-197008710	1964	7.17036	1	540	FALSE	chr2:197008170-197008710
chr13:100904160-100904650	1965	7.14498	1	490	FALSE	chr13:100904160-100904650
chr1:160064780-160065070	1966	7.12214	1	290	FALSE	chr1:160064780-160065070
chr14:22807420-22807850	1967	7.12162	1	430	FALSE	chr14:22807420-22807850
chr1:210292220-210292340	1968	7.11796	1	120	FALSE	chr1:210292220-210292340
chr8:63157120-63157570	1969	7.10952	1	450	FALSE	chr8:63157120-63157570
chr7:136391400-136391820	1970	7.10621	1	420	FALSE	chr7:136391400-136391820
chrX:150313400-150313760	1971	7.10526	1	360	FALSE	chrX:150313400-150313760
chr14:96016740-96017070	1972	7.09154	1	330	FALSE	chr14:96016740-96017070
chr8:68612070-68612380	1973	7.08308	1	310	FALSE	chr8:68612070-68612380
chr3:57450820-57451100	1974	7.04476	1	280	FALSE	chr3:57450820-57451100
chr6:21450000-21450640	1975	7.03831	1	640	FALSE	chr6:21450000-21450640
chr1:221511750-221512140	1976	7.03509	1	390	FALSE	chr1:221511750-221512140
chr11:117880020-117880340	1977	7.034	1	320	FALSE	chr11:117880020-117880340
chr11:8801130-8801460	1978	7.0269	1	330	FALSE	chr11:8801130-8801460
chr11:109789030-109789410	1979	7.01945	1	380	FALSE	chr11:109789030-109789410
chr3:105961620-105961960	1980	7.00531	1	340	FALSE	chr3:105961620-105961960
chr14:101749690-101750050	1981	7.00319	1	360	FALSE	chr14:101749690-101750050
chr4:179142080-179142680	1982	6.99804	1	600	FALSE	chr4:179142080-179142680
chr17:37725100-37725350	1983	6.957	1	250	FALSE	chr17:37725100-37725350
chr8:41312510-41312820	1984	6.93929	1	310	FALSE	chr8:41312510-41312820
chr14:44432760-44433130	1985	6.9371	1	370	FALSE	chr14:44432760-44433130
chr8:126374620-126374980	1986	6.93101	1	360	FALSE	chr8:126374620-126374980
chr1:240084820-240085330	1987	6.92675	1	510	FALSE	chr1:240084820-240085330
chr20:23154020-23154290	1988	6.92335	1	270	FALSE	chr20:23154020-23154290
chr3:112397570-112397800	1989	6.90627	1	230	FALSE	chr3:112397570-112397800
chr18:76754520-76754770	1990	6.90613	1	250	FALSE	chr18:76754520-76754770
chr14:94924320-94924650	1991	6.88842	1	330	FALSE	chr14:94924320-94924650
chr7:91914630-91915080	1992	6.88608	1	450	FALSE	chr7:91914630-91915080
chr14:69142810-69143080	1993	6.87531	1	270	FALSE	chr14:69142810-69143080
chr7:77341220-77341470	1994	6.86278	1	250	FALSE	chr7:77341220-77341470
chr17:30340100-30340430	1995	6.85966	1	330	FALSE	chr17:30340100-30340430
chr11:19393140-19393450	1996	6.82443	1	310	FALSE	chr11:19393140-19393450
chr8:9412570-9412980	1997	6.81597	1	410	FALSE	chr8:9412570-9412980
chrX:69557240-69557500	1998	6.81302	1	260	FALSE	chrX:69557240-69557500
chr1:48024790-48025430	1999	6.81183	1	640	FALSE	chr1:48024790-48025430
[truncated: 135 more rows]

## Sheet: DuovsDE
Parent	Rank	TotalSignal	NumTRE	Length	Super	Children
chr13:27953810-27981400	1	2002.97	10	27590	TRUE	chr13:27953810-27954220;chr13:27954360-27954560;chr13:27954580-27954960;chr13:27960190-27960740;chr13:27960760-27961260;chr13:27968900-27969740;chr13:27976950-27977400;chr13:27978410-27978570;chr13:27978590-27979180;chr13:27981070-27981400
chr6:32894500-32895160	2	1544.44	1	660	TRUE	chr6:32894500-32895160
chr12:65741350-65743150	3	907.09	2	1800	TRUE	chr12:65741350-65742000;chr12:65742750-65743150
chr20:31860260-31861920	4	900.748	2	1660	TRUE	chr20:31860260-31860550;chr20:31861470-31861920
chrX:40006030-40014020	5	842.39	3	7990	TRUE	chrX:40006030-40006640;chrX:40013060-40013770;chrX:40013790-40014020
chr17:48609800-48642730	6	827.462	8	32930	TRUE	chr17:48609800-48610380;chr17:48619090-48619480;chr17:48619500-48619920;chr17:48620760-48621160;chr17:48625030-48625290;chr17:48625480-48626030;chr17:48630660-48631490;chr17:48642360-48642730
chr1:2643120-2643420	7	817.401	1	300	TRUE	chr1:2643120-2643420
chr5:150778570-150779050	8	799.04	1	480	TRUE	chr5:150778570-150779050
chr1:247111780-247112170	9	772.93	1	390	TRUE	chr1:247111780-247112170
chr15:74135980-74137050	10	688.512	2	1070	TRUE	chr15:74135980-74136730;chr15:74136750-74137050
chr1:26034940-26035820	11	651.593	1	880	TRUE	chr1:26034940-26035820
chr6:36423030-36424140	12	592.104	2	1110	TRUE	chr6:36423030-36423700;chr6:36423910-36424140
chr10:100728600-100741520	13	580.893	9	12920	TRUE	chr10:100728600-100729310;chr10:100729330-100729620;chr10:100730660-100731170;chr10:100737460-100737850;chr10:100739120-100739480;chr10:100739500-100739710;chr10:100739730-100740140;chr10:100740160-100740440;chr10:100741270-100741520
chr8:30912210-30912800	14	564.002	1	590	TRUE	chr8:30912210-30912800
chr12:31118490-31119390	15	550.753	2	900	TRUE	chr12:31118490-31118860;chr12:31118880-31119390
chr12:30820540-30823720	16	535.322	4	3180	TRUE	chr12:30820540-30820900;chr12:30822220-30822550;chr12:30822570-30822890;chr12:30823170-30823720
chr5:73436260-73444400	17	516.894	4	8140	TRUE	chr5:73436260-73436730;chr5:73436920-73437420;chr5:73437440-73437990;chr5:73443870-73444400
chr6:37222200-37222440	18	477.279	1	240	TRUE	chr6:37222200-37222440
chr5:135488710-135492220	19	459.874	5	3510	TRUE	chr5:135488710-135489260;chr5:135489640-135490120;chr5:135490140-135490830;chr5:135491470-135491880;chr5:135491900-135492220
chr9:101485730-101486240	20	418.553	1	510	TRUE	chr9:101485730-101486240
chr21:32568980-32570200	21	417.15	2	1220	TRUE	chr21:32568980-32569710;chr21:32569730-32570200
chr14:73612830-73613190	22	393.15	1	360	TRUE	chr14:73612830-73613190
chr7:1665460-1671090	23	392.074	4	5630	TRUE	chr7:1665460-1665760;chr7:1667600-1668100;chr7:1669470-1669800;chr7:1670610-1671090
chr14:37583130-37584980	24	390.948	3	1850	TRUE	chr14:37583130-37583470;chr14:37583700-37584310;chr14:37584330-37584980
chr1:167454850-167456260	25	375.2	2	1410	TRUE	chr1:167454850-167455420;chr1:167455860-167456260
chr1:226109640-226110280	26	366.474	1	640	TRUE	chr1:226109640-226110280
chr8:26448300-26448770	27	348.754	1	470	TRUE	chr8:26448300-26448770
chr19:11737810-11738320	28	332.734	1	510	TRUE	chr19:11737810-11738320
chr6:32521560-32522940	29	331.363	2	1380	TRUE	chr6:32521560-32522160;chr6:32522330-32522940
chr2:176146110-176175380	30	318.582	4	29270	TRUE	chr2:176146110-176146390;chr2:176156510-176156930;chr2:176164660-176164950;chr2:176174700-176175380
chr7:6854670-6854980	31	317.307	1	310	TRUE	chr7:6854670-6854980
chr22:45268790-45269380	32	300.862	1	590	TRUE	chr22:45268790-45269380
chr4:4852540-4866530	33	300.038	7	13990	TRUE	chr4:4852540-4852770;chr4:4852790-4853180;chr4:4855910-4856360;chr4:4856810-4857220;chr4:4858160-4858600;chr4:4860750-4861110;chr4:4866110-4866530
chrX:40108140-40110270	34	298.747	2	2130	TRUE	chrX:40108140-40108510;chrX:40109840-40110270
chr2:120739370-120740940	35	298.682	2	1570	TRUE	chr2:120739370-120739610;chr2:120740660-120740940
chr8:71555950-71557510	36	298.372	2	1560	TRUE	chr8:71555950-71556820;chr8:71556950-71557510
chr2:54708720-54709990	37	295.448	3	1270	TRUE	chr2:54708720-54708850;chr2:54708870-54709280;chr2:54709300-54709990
chr4:48779350-48779810	38	294.36	1	460	TRUE	chr4:48779350-48779810
chr3:173585240-173586040	39	293.046	1	800	TRUE	chr3:173585240-173586040
chr11:19673640-19674810	40	290.779	2	1170	TRUE	chr11:19673640-19674310;chr11:19674440-19674810
chr8:141358750-141359410	41	285.007	1	660	TRUE	chr8:141358750-141359410
chr1:200028880-200040190	42	283.724	2	11310	TRUE	chr1:200028880-200029540;chr1:200039760-200040190
chr13:71864500-71877750	43	282.281	3	13250	TRUE	chr13:71864500-71865230;chr13:71865640-71866070;chr13:71877290-71877750
chr16:51755060-51767940	44	280.229	3	12880	TRUE	chr16:51755060-51755650;chr16:51763150-51763780;chr16:51767660-51767940
chr15:77526870-77527810	45	279.357	1	940	TRUE	chr15:77526870-77527810
chr1:26409220-26409670	46	277.983	1	450	TRUE	chr1:26409220-26409670
chr5:73298860-73304150	47	277.88	4	5290	TRUE	chr5:73298860-73299400;chr5:73299420-73299610;chr5:73303150-73303630;chr5:73303650-73304150
chr9:130681020-130681920	48	275.918	1	900	TRUE	chr9:130681020-130681920
chr20:31974680-31975770	49	274.626	2	1090	TRUE	chr20:31974680-31975090;chr20:31975110-31975770
chr13:23159250-23160760	50	273.175	3	1510	TRUE	chr13:23159250-23159650;chr13:23159670-23160210;chr13:23160230-23160760
chr2:73983410-73983870	51	270.995	1	460	TRUE	chr2:73983410-73983870
chr17:48563480-48581690	52	263.514	6	18210	TRUE	chr17:48563480-48563900;chr17:48567140-48567600;chr17:48571070-48571510;chr17:48577410-48577890;chr17:48578340-48578660;chr17:48581340-48581690
chr1:181104330-181104830	53	262.008	1	500	TRUE	chr1:181104330-181104830
chr6:42911440-42911650	54	260.595	1	210	TRUE	chr6:42911440-42911650
chrX:16882480-16883350	55	252.159	1	870	TRUE	chrX:16882480-16883350
chr2:170711630-170712320	56	245.786	2	690	TRUE	chr2:170711630-170711890;chr2:170711910-170712320
chr10:95294850-95296040	57	243.808	2	1190	TRUE	chr10:95294850-95295670;chr10:95295690-95296040
chr1:81803070-81803720	58	243.319	1	650	TRUE	chr1:81803070-81803720
chr3:75850260-75850870	59	241.41	2	610	TRUE	chr3:75850260-75850420;chr3:75850440-75850870
chr10:8049520-8052180	60	237.125	3	2660	TRUE	chr10:8049520-8049790;chr10:8050060-8050390;chr10:8051760-8052180
chr1:236063700-236064640	61	234.373	2	940	TRUE	chr1:236063700-236064310;chr1:236064330-236064640
chr6:21588330-21588680	62	232.269	1	350	TRUE	chr6:21588330-21588680
chr17:16584290-16584510	63	232.215	1	220	TRUE	chr17:16584290-16584510
chr11:93116460-93116860	64	230.832	1	400	TRUE	chr11:93116460-93116860
chr1:85047820-85050230	65	229.878	2	2410	TRUE	chr1:85047820-85048220;chr1:85049850-85050230
chr2:112138950-112140350	66	222.995	3	1400	TRUE	chr2:112138950-112139420;chr2:112139440-112139890;chr2:112139910-112140350
chr18:50400350-50405150	67	218.02	2	4800	TRUE	chr18:50400350-50401090;chr18:50404770-50405150
chr9:117400130-117414500	68	217.173	5	14370	TRUE	chr9:117400130-117400610;chr9:117411870-117412160;chr9:117413210-117413660;chr9:117413870-117414310;chr9:117414330-117414500
chr6:41426310-41428840	69	217.003	4	2530	TRUE	chr6:41426310-41426620;chr6:41426640-41426920;chr6:41427390-41428070;chr6:41428090-41428840
chr9:12775940-12776830	70	213.351	2	890	TRUE	chr9:12775940-12776040;chr9:12776060-12776830
chr1:44417100-44418110	71	206.803	2	1010	TRUE	chr1:44417100-44417720;chr1:44417740-44418110
chr5:87020180-87031150	72	202.761	3	10970	TRUE	chr5:87020180-87020550;chr5:87020570-87020940;chr5:87030840-87031150
chr19:12782610-12783070	73	200.727	1	460	TRUE	chr19:12782610-12783070
chr9:81690610-81691000	74	199.418	1	390	TRUE	chr9:81690610-81691000
chr15:67961960-67968670	75	198.639	2	6710	TRUE	chr15:67961960-67962440;chr15:67968160-67968670
chr13:21668720-21674940	76	197.654	3	6220	TRUE	chr13:21668720-21669040;chr13:21669060-21669480;chr13:21674260-21674940
chr3:182725170-182727120	77	194.79	3	1950	TRUE	chr3:182725170-182725580;chr3:182725600-182726280;chr3:182726720-182727120
chr17:76132370-76138920	78	193.883	2	6550	TRUE	chr17:76132370-76133000;chr17:76138440-76138920
chr2:189430350-189430910	79	191.447	1	560	TRUE	chr2:189430350-189430910
chr1:201650420-201651570	80	191.257	2	1150	TRUE	chr1:201650420-201650800;chr1:201651210-201651570
chr1:151513120-151513510	81	188.782	1	390	TRUE	chr1:151513120-151513510
chr10:21315760-21316310	82	186.826	1	550	TRUE	chr10:21315760-21316310
chr9:109476740-109477940	83	185.872	2	1200	TRUE	chr9:109476740-109476980;chr9:109477370-109477940
chr10:100814920-100828060	84	185.635	5	13140	TRUE	chr10:100814920-100815450;chr10:100825920-100826410;chr10:100826940-100827360;chr10:100827380-100827750;chr10:100827770-100828060
chr10:91788450-91796650	85	184.009	3	8200	TRUE	chr10:91788450-91789000;chr10:91789020-91789290;chr10:91796160-91796650
chr11:61923180-61923520	86	182.698	1	340	TRUE	chr11:61923180-61923520
chr16:51155240-51166640	87	182.226	2	11400	TRUE	chr16:51155240-51155850;chr16:51166010-51166640
chr1:152035010-152035400	88	182.217	1	390	TRUE	chr1:152035010-152035400
chr2:37156410-37156750	89	179.493	1	340	TRUE	chr2:37156410-37156750
chr14:36646960-36648320	90	179.224	2	1360	TRUE	chr14:36646960-36647460;chr14:36647910-36648320
chr5:73230100-73234510	91	179.125	4	4410	TRUE	chr5:73230100-73230610;chr5:73232940-73233350;chr5:73233370-73233740;chr5:73233910-73234510
chr19:3367110-3369920	92	178.572	2	2810	TRUE	chr19:3367110-3367660;chr19:3369390-3369920
chr12:46585630-46586220	93	177.578	1	590	TRUE	chr12:46585630-46586220
chr7:42493500-42494260	94	175.461	2	760	TRUE	chr7:42493500-42493950;chr7:42493970-42494260
chr11:46913440-46914670	95	175.409	2	1230	TRUE	chr11:46913440-46913910;chr11:46914330-46914670
chr9:133509050-133510060	96	174.936	1	1010	TRUE	chr9:133509050-133510060
chr19:29774990-29787930	97	174.767	2	12940	TRUE	chr19:29774990-29775420;chr19:29787300-29787930
chr5:123284950-123285840	98	173.337	2	890	TRUE	chr5:123284950-123285300;chr5:123285320-123285840
chr16:73057360-73058770	99	173.059	2	1410	TRUE	chr16:73057360-73057840;chr16:73058290-73058770
chr4:56884460-56885370	100	171.634	2	910	TRUE	chr4:56884460-56884970;chr4:56884990-56885370
chr10:120979200-120980010	101	171.258	2	810	TRUE	chr10:120979200-120979660;chr10:120979680-120980010
chr3:128993110-129010720	102	170.897	5	17610	TRUE	chr3:128993110-128993450;chr3:128993470-128993760;chr3:128998570-128998780;chr3:129001960-129002450;chr3:129010270-129010720
chr3:9915460-9915760	103	170.072	1	300	TRUE	chr3:9915460-9915760
chr18:32770270-32770920	104	168.203	2	650	TRUE	chr18:32770270-32770480;chr18:32770500-32770920
chr17:48012240-48012690	105	166.999	1	450	TRUE	chr17:48012240-48012690
chr1:184671620-184672560	106	166.805	2	940	TRUE	chr1:184671620-184671930;chr1:184671950-184672560
chr2:66577080-66582400	107	163.626	3	5320	TRUE	chr2:66577080-66577660;chr2:66581540-66581970;chr2:66581990-66582400
chr4:76307020-76307480	108	163.533	1	460	TRUE	chr4:76307020-76307480
chr1:228445420-228446120	109	162.883	1	700	TRUE	chr1:228445420-228446120
chr12:68364810-68365270	110	160.849	1	460	TRUE	chr12:68364810-68365270
chr18:62596500-62597090	111	160.249	1	590	TRUE	chr18:62596500-62597090
chr7:150969440-150974810	112	158.982	2	5370	TRUE	chr7:150969440-150969790;chr7:150974220-150974810
chr6:57287980-57288710	113	158.813	1	730	TRUE	chr6:57287980-57288710
chr16:68257240-68258430	114	158.369	2	1190	TRUE	chr16:68257240-68257670;chr16:68258040-68258430
chr13:27380330-27381960	115	158.284	3	1630	TRUE	chr13:27380330-27380780;chr13:27380800-27381150;chr13:27381250-27381960
chr3:112321570-112322160	116	157.106	1	590	TRUE	chr3:112321570-112322160
chr12:6158340-6158850	117	155.47	1	510	TRUE	chr12:6158340-6158850
chr6:25963290-25964050	118	153.473	2	760	TRUE	chr6:25963290-25963580;chr6:25963600-25964050
chr18:31041540-31042080	119	150.576	2	540	TRUE	chr18:31041540-31041870;chr18:31041890-31042080
chrX:135021670-135022110	120	149.795	1	440	TRUE	chrX:135021670-135022110
chr7:27097110-27097480	121	146.897	1	370	TRUE	chr7:27097110-27097480
chr19:40416970-40417430	122	146.846	1	460	TRUE	chr19:40416970-40417430
chr17:4505120-4519920	123	145.095	4	14800	TRUE	chr17:4505120-4505630;chr17:4514190-4514720;chr17:4515090-4515520;chr17:4519330-4519920
chr7:34814180-34814690	124	143.745	1	510	TRUE	chr7:34814180-34814690
chr12:8687650-8688130	125	142.953	1	480	TRUE	chr12:8687650-8688130
chr3:38099460-38102840	126	142.888	2	3380	TRUE	chr3:38099460-38100190;chr3:38102600-38102840
chr5:1101870-1102230	127	142.282	1	360	TRUE	chr5:1101870-1102230
chr9:110578710-110579330	128	141.012	1	620	TRUE	chr9:110578710-110579330
chr15:37106990-37111210	129	140.824	3	4220	TRUE	chr15:37106990-37107140;chr15:37107160-37107610;chr15:37110710-37111210
chr5:139747720-139758740	130	140.37	2	11020	TRUE	chr5:139747720-139748280;chr5:139758260-139758740
chr1:32924750-32926150	131	139.725	2	1400	TRUE	chr1:32924750-32925040;chr1:32925590-32926150
chr17:50128430-50129470	132	139.503	2	1040	TRUE	chr17:50128430-50128790;chr17:50129100-50129470
chr1:179814570-179815560	133	138.055	2	990	TRUE	chr1:179814570-179815210;chr1:179815230-179815560
chr5:133170630-133171120	134	137.89	1	490	TRUE	chr5:133170630-133171120
chr5:756970-759380	135	136.109	3	2410	TRUE	chr5:756970-757260;chr5:758010-758490;chr5:759040-759380
chr12:86264250-86264790	136	136.059	1	540	TRUE	chr12:86264250-86264790
chr16:86739960-86741780	137	135.399	2	1820	TRUE	chr16:86739960-86740200;chr16:86741300-86741780
chr1:120414660-120415580	138	133.161	3	920	TRUE	chr1:120414660-120414940;chr1:120414960-120415280;chr1:120415300-120415580
chr10:100709470-100713860	139	133.045	3	4390	TRUE	chr10:100709470-100709850;chr10:100710170-100710550;chr10:100713380-100713860
chr5:174720730-174721490	140	132.342	1	760	TRUE	chr5:174720730-174721490
chr14:61567710-61569380	141	131.468	2	1670	TRUE	chr14:61567710-61568090;chr14:61568710-61569380
chr18:13800470-13801460	142	131.092	2	990	TRUE	chr18:13800470-13800850;chr18:13800870-13801460
chr2:5507150-5507850	143	130.179	1	700	TRUE	chr2:5507150-5507850
chr2:85764930-85765930	144	129.594	3	1000	TRUE	chr2:85764930-85765370;chr2:85765390-85765660;chr2:85765680-85765930
chr9:96022770-96023290	145	129.209	1	520	TRUE	chr9:96022770-96023290
chr12:5481090-5481530	146	126.898	1	440	FALSE	chr12:5481090-5481530
chr12:38508090-38508770	147	126.57	1	680	FALSE	chr12:38508090-38508770
chr5:3103480-3103900	148	126.272	1	420	FALSE	chr5:3103480-3103900
chr17:40362500-40362930	149	126.014	1	430	FALSE	chr17:40362500-40362930
chr4:173506550-173509980	150	124.686	2	3430	FALSE	chr4:173506550-173507060;chr4:173509270-173509980
chr3:77038400-77038680	151	124.159	1	280	FALSE	chr3:77038400-77038680
chr2:126657480-126658020	152	123.949	1	540	FALSE	chr2:126657480-126658020
chr12:5433680-5434040	153	122.831	1	360	FALSE	chr12:5433680-5434040
chr11:17353140-17353490	154	122.399	1	350	FALSE	chr11:17353140-17353490
chr7:98879750-98880050	155	122.158	1	300	FALSE	chr7:98879750-98880050
chr2:42046060-42046400	156	121.988	1	340	FALSE	chr2:42046060-42046400
chr17:81436320-81436740	157	121.832	1	420	FALSE	chr17:81436320-81436740
chr3:75658930-75659310	158	121.012	1	380	FALSE	chr3:75658930-75659310
chr2:37961760-37962750	159	120.931	2	990	FALSE	chr2:37961760-37962150;chr2:37962170-37962750
chr9:121268850-121270130	160	120.549	3	1280	FALSE	chr9:121268850-121269280;chr9:121269300-121269460;chr9:121269770-121270130
chr11:22193650-22194120	161	120.487	1	470	FALSE	chr11:22193650-22194120
chr15:101008180-101008820	162	120.276	1	640	FALSE	chr15:101008180-101008820
chr17:56597350-56597860	163	120.108	1	510	FALSE	chr17:56597350-56597860
chr14:49999120-50000680	164	119.342	2	1560	FALSE	chr14:49999120-49999490;chr14:50000170-50000680
chr2:100321220-100321550	165	118.987	1	330	FALSE	chr2:100321220-100321550
chr7:12715610-12715950	166	118.58	1	340	FALSE	chr7:12715610-12715950
chr14:60656660-60657160	167	117.721	1	500	FALSE	chr14:60656660-60657160
chrX:123184930-123185490	168	117.592	1	560	FALSE	chrX:123184930-123185490
chr4:26238730-26239410	169	117.16	1	680	FALSE	chr4:26238730-26239410
chr15:45705670-45705980	170	116.99	1	310	FALSE	chr15:45705670-45705980
chrX:40144830-40152180	171	116.241	2	7350	FALSE	chrX:40144830-40145190;chrX:40151500-40152180
chr12:120929250-120929630	172	115.913	1	380	FALSE	chr12:120929250-120929630
chr4:146647440-146655750	173	115.395	4	8310	FALSE	chr4:146647440-146647950;chr4:146648380-146648640;chr4:146648660-146648930;chr4:146655030-146655750
chr17:48541580-48547370	174	115.325	2	5790	FALSE	chr17:48541580-48542000;chr17:48546920-48547370
chr10:32446830-32447110	175	115.217	1	280	FALSE	chr10:32446830-32447110
chr7:121712870-121713380	176	115.172	1	510	FALSE	chr7:121712870-121713380
chr2:26630630-26631350	177	113.437	2	720	FALSE	chr2:26630630-26630930;chr2:26630950-26631350
chr12:130729210-130730110	178	112.244	2	900	FALSE	chr12:130729210-130729550;chr12:130729570-130730110
chr17:75308780-75309630	179	111.638	2	850	FALSE	chr17:75308780-75309340;chr17:75309360-75309630
chr16:47897040-47897680	180	111.429	1	640	FALSE	chr16:47897040-47897680
chr4:5956270-5956910	181	111.37	1	640	FALSE	chr4:5956270-5956910
chr7:27235080-27235920	182	111.114	1	840	FALSE	chr7:27235080-27235920
chr5:36744900-36745090	183	110.51	1	190	FALSE	chr5:36744900-36745090
chr10:102117220-102117800	184	110.301	1	580	FALSE	chr10:102117220-102117800
chr11:110363240-110363730	185	110.231	1	490	FALSE	chr11:110363240-110363730
chr11:45658340-45659130	186	110.007	1	790	FALSE	chr11:45658340-45659130
chr19:38209530-38209840	187	109.732	1	310	FALSE	chr19:38209530-38209840
chr6:37782890-37785310	188	109.163	3	2420	FALSE	chr6:37782890-37783180;chr6:37784660-37785070;chr6:37785090-37785310
chr10:1226670-1227290	189	109.137	1	620	FALSE	chr10:1226670-1227290
chr7:140229550-140229920	190	109.077	1	370	FALSE	chr7:140229550-140229920
chr7:100128140-100128580	191	108.945	1	440	FALSE	chr7:100128140-100128580
chr7:42236160-42236750	192	108.616	1	590	FALSE	chr7:42236160-42236750
chr19:2059860-2060300	193	107.403	1	440	FALSE	chr19:2059860-2060300
chr16:69521060-69521820	194	105.319	1	760	FALSE	chr16:69521060-69521820
chr4:76896840-76897680	195	105.261	2	840	FALSE	chr4:76896840-76897190;chr4:76897210-76897680
chr12:128337350-128339590	196	104.843	2	2240	FALSE	chr12:128337350-128337810;chr12:128339020-128339590
chr9:129382850-129383250	197	104.688	1	400	FALSE	chr9:129382850-129383250
chr1:65467400-65467910	198	104.59	1	510	FALSE	chr1:65467400-65467910
chr10:43690120-43690450	199	104.081	1	330	FALSE	chr10:43690120-43690450
chr16:81746260-81746630	200	103.817	1	370	FALSE	chr16:81746260-81746630
chr16:57957340-57958190	201	103.651	1	850	FALSE	chr16:57957340-57958190
chr10:53029740-53030650	202	103.463	1	910	FALSE	chr10:53029740-53030650
chr9:70413300-70414240	203	103.057	2	940	FALSE	chr9:70413300-70413650;chr9:70413690-70414240
chr14:37599810-37600650	204	103.001	1	840	FALSE	chr14:37599810-37600650
chr12:128353310-128366390	205	102.758	2	13080	FALSE	chr12:128353310-128353800;chr12:128365760-128366390
chr1:184036740-184037260	206	102.51	1	520	FALSE	chr1:184036740-184037260
chr2:66446330-66447050	207	102.095	2	720	FALSE	chr2:66446330-66446600;chr2:66446620-66447050
chr10:51074670-51075190	208	100.82	1	520	FALSE	chr10:51074670-51075190
chr15:64894710-64895140	209	100.655	1	430	FALSE	chr15:64894710-64895140
chr12:49232770-49233360	210	100.626	1	590	FALSE	chr12:49232770-49233360
chr16:80932470-80932840	211	100.482	1	370	FALSE	chr16:80932470-80932840
chr1:43035930-43039650	212	100.435	2	3720	FALSE	chr1:43035930-43036590;chr1:43039320-43039650
chr6:107491140-107491640	213	100.344	1	500	FALSE	chr6:107491140-107491640
chr15:64856740-64857110	214	99.3887	1	370	FALSE	chr15:64856740-64857110
chrX:52299010-52299590	215	98.9862	1	580	FALSE	chrX:52299010-52299590
chr15:66670970-66671490	216	98.1313	1	520	FALSE	chr15:66670970-66671490
chr14:102525020-102525150	217	97.9435	1	130	FALSE	chr14:102525020-102525150
chr6:133854760-133855520	218	97.754	1	760	FALSE	chr6:133854760-133855520
chr2:219576740-219577490	219	97.5713	1	750	FALSE	chr2:219576740-219577490
chr1:86813980-86814440	220	97.4557	1	460	FALSE	chr1:86813980-86814440
chrX:132957070-132957800	221	97.443	1	730	FALSE	chrX:132957070-132957800
chr7:25858710-25859290	222	97.4374	1	580	FALSE	chr7:25858710-25859290
chr3:16665250-16665750	223	97.3999	1	500	FALSE	chr3:16665250-16665750
chr3:50530630-50531050	224	97.2642	1	420	FALSE	chr3:50530630-50531050
chr14:74950830-74964400	225	97.2208	3	13570	FALSE	chr14:74950830-74951330;chr14:74951720-74951990;chr14:74964100-74964400
chr13:46554460-46555000	226	96.9804	1	540	FALSE	chr13:46554460-46555000
chr16:57500490-57515220	227	96.9271	3	14730	FALSE	chr16:57500490-57501050;chr16:57509860-57510160;chr16:57514670-57515220
chr3:98733940-98734290	228	96.912	1	350	FALSE	chr3:98733940-98734290
chr10:17452970-17453490	229	96.2822	1	520	FALSE	chr10:17452970-17453490
chr3:35482430-35482900	230	95.8678	1	470	FALSE	chr3:35482430-35482900
chr8:53693180-53693510	231	95.3772	1	330	FALSE	chr8:53693180-53693510
chr11:57289130-57289610	232	94.6511	1	480	FALSE	chr11:57289130-57289610
chr17:1108100-1108850	233	94.4102	1	750	FALSE	chr17:1108100-1108850
chr10:79242120-79242400	234	94.3856	1	280	FALSE	chr10:79242120-79242400
chr11:61294020-61294340	235	93.7129	1	320	FALSE	chr11:61294020-61294340
chr5:2738960-2739800	236	93.1529	2	840	FALSE	chr5:2738960-2739300;chr5:2739320-2739800
chr3:196611910-196619760	237	92.9458	2	7850	FALSE	chr3:196611910-196612490;chr3:196619230-196619760
chr15:51621760-51622040	238	92.8654	1	280	FALSE	chr15:51621760-51622040
chr13:81395300-81395680	239	92.79	1	380	FALSE	chr13:81395300-81395680
chr4:47922500-47922840	240	92.5407	1	340	FALSE	chr4:47922500-47922840
chr20:2798860-2799200	241	92.0178	1	340	FALSE	chr20:2798860-2799200
chr11:118316560-118317370	242	91.8035	1	810	FALSE	chr11:118316560-118317370
chr19:29928110-29928720	243	91.6083	1	610	FALSE	chr19:29928110-29928720
chr19:46813130-46822690	244	91.5598	4	9560	FALSE	chr19:46813130-46813650;chr19:46813670-46814250;chr19:46821330-46821670;chr19:46822010-46822690
chr16:51184520-51185310	245	91.2387	1	790	FALSE	chr16:51184520-51185310
chr7:539760-540170	246	90.8368	1	410	FALSE	chr7:539760-540170
chrX:24298110-24298650	247	90.6569	1	540	FALSE	chrX:24298110-24298650
chr14:21038760-21039400	248	90.4987	1	640	FALSE	chr14:21038760-21039400
chr2:240249640-240251450	249	90.358	2	1810	FALSE	chr2:240249640-240250070;chr2:240251020-240251450
chr6:101402540-101403180	250	89.967	1	640	FALSE	chr6:101402540-101403180
chr16:24685900-24686440	251	89.8703	1	540	FALSE	chr16:24685900-24686440
chr16:84525030-84548170	252	89.8655	3	23140	FALSE	chr16:84525030-84525300;chr16:84535410-84535910;chr16:84547490-84548170
chr19:6086910-6100600	253	89.7836	3	13690	FALSE	chr19:6086910-6087540;chr19:6092330-6092640;chr19:6100290-6100600
chr2:66425250-66427120	254	89.5392	3	1870	FALSE	chr2:66425250-66425650;chr2:66425860-66426360;chr2:66426920-66427120
chr2:222290710-222291760	255	89.2088	1	1050	FALSE	chr2:222290710-222291760
chr11:2788370-2788910	256	89.1559	1	540	FALSE	chr11:2788370-2788910
chr20:301100-301500	257	89.0893	1	400	FALSE	chr20:301100-301500
chr3:13281420-13283460	258	88.9173	2	2040	FALSE	chr3:13281420-13282340;chr3:13283240-13283460
chr17:1697580-1698300	259	88.9108	1	720	FALSE	chr17:1697580-1698300
chr6:167677960-167678260	260	88.5444	1	300	FALSE	chr6:167677960-167678260
chr1:26154740-26159980	261	88.2418	2	5240	FALSE	chr1:26154740-26154970;chr1:26159590-26159980
chr5:180885880-180886390	262	88.2042	1	510	FALSE	chr5:180885880-180886390
chr14:68075510-68076210	263	88.1926	1	700	FALSE	chr14:68075510-68076210
chr11:95081420-95090720	264	87.8861	2	9300	FALSE	chr11:95081420-95081850;chr11:95090160-95090720
chr11:57537320-57537790	265	87.6992	1	470	FALSE	chr11:57537320-57537790
chr17:78324440-78324890	266	87.625	1	450	FALSE	chr17:78324440-78324890
chr9:128404960-128405360	267	87.6146	1	400	FALSE	chr9:128404960-128405360
chr1:43005650-43006250	268	87.4617	1	600	FALSE	chr1:43005650-43006250
chr12:54005380-54022080	269	87.3419	4	16700	FALSE	chr12:54005380-54005680;chr12:54006660-54006960;chr12:54011220-54011670;chr12:54021720-54022080
chr10:80460640-80461310	270	87.2941	1	670	FALSE	chr10:80460640-80461310
chr5:51398710-51399830	271	86.8385	3	1120	FALSE	chr5:51398710-51399270;chr5:51399290-51399480;chr5:51399500-51399830
chr12:51846800-51847210	272	86.7722	1	410	FALSE	chr12:51846800-51847210
chr1:39106430-39106990	273	86.4568	1	560	FALSE	chr1:39106430-39106990
chr20:381740-382210	274	86.4508	1	470	FALSE	chr20:381740-382210
chr1:38243120-38244660	275	86.2993	2	1540	FALSE	chr1:38243120-38243580;chr1:38244190-38244660
chr2:230066950-230067450	276	86.1275	1	500	FALSE	chr2:230066950-230067450
chr20:45467730-45468350	277	85.9274	2	620	FALSE	chr20:45467730-45468070;chr20:45468090-45468350
chr11:2837000-2837470	278	85.5684	1	470	FALSE	chr11:2837000-2837470
chr8:11985960-11987270	279	85.4487	2	1310	FALSE	chr8:11985960-11986580;chr8:11986740-11987270
chr16:66326800-66327990	280	85.336	2	1190	FALSE	chr16:66326800-66327420;chr16:66327440-66327990
chr14:52062950-52068550	281	84.2963	3	5600	FALSE	chr14:52062950-52063560;chr14:52067750-52067990;chr14:52068150-52068550
chr16:58063260-58063800	282	83.8689	1	540	FALSE	chr16:58063260-58063800
chr19:1213780-1214210	283	82.7594	1	430	FALSE	chr19:1213780-1214210
chr2:176123460-176126020	284	82.4862	2	2560	FALSE	chr2:176123460-176123750;chr2:176125730-176126020
chr4:138910690-138911760	285	82.3659	2	1070	FALSE	chr4:138910690-138911410;chr4:138911430-138911760
chr3:50203440-50206310	286	82.2972	2	2870	FALSE	chr3:50203440-50203710;chr3:50205810-50206310
chr4:53702500-53703470	287	81.925	2	970	FALSE	chr4:53702500-53703030;chr4:53703050-53703470
chr6:29011660-29017510	288	81.5552	2	5850	FALSE	chr6:29011660-29011890;chr6:29017070-29017510
chr17:21370280-21371010	289	81.4972	1	730	FALSE	chr17:21370280-21371010
chr15:96984270-96984690	290	81.33	1	420	FALSE	chr15:96984270-96984690
chr3:184678680-184679870	291	80.5632	2	1190	FALSE	chr3:184678680-184679540;chr3:184679560-184679870
chr14:91383490-91383850	292	80.3953	1	360	FALSE	chr14:91383490-91383850
chr16:85523660-85524090	293	80.3515	1	430	FALSE	chr16:85523660-85524090
chr14:70187500-70188140	294	80.117	1	640	FALSE	chr14:70187500-70188140
chr8:125797240-125797560	295	80.0379	1	320	FALSE	chr8:125797240-125797560
chr11:118194920-118195610	296	79.0454	1	690	FALSE	chr11:118194920-118195610
chr20:21518360-21518680	297	79.0325	1	320	FALSE	chr20:21518360-21518680
chr1:220884190-220895330	298	78.9564	3	11140	FALSE	chr1:220884190-220884790;chr1:220894100-220894540;chr1:220894970-220895330
chr20:43904250-43904720	299	78.8528	1	470	FALSE	chr20:43904250-43904720
chr15:68045850-68046380	300	78.8287	1	530	FALSE	chr15:68045850-68046380
chr3:107927450-107928720	301	78.8182	3	1270	FALSE	chr3:107927450-107927910;chr3:107927930-107928060;chr3:107928230-107928720
chr11:118338440-118339040	302	78.3466	1	600	FALSE	chr11:118338440-118339040
chr11:78030330-78030900	303	78.2575	1	570	FALSE	chr11:78030330-78030900
chr10:14173810-14174170	304	78.2079	2	360	FALSE	chr10:14173810-14173960;chr10:14173980-14174170
chr22:50305970-50306220	305	78.1365	1	250	FALSE	chr22:50305970-50306220
chr18:47263250-47264620	306	77.9399	3	1370	FALSE	chr18:47263250-47263600;chr18:47263930-47264160;chr18:47264180-47264620
chr17:31432100-31432540	307	77.8781	1	440	FALSE	chr17:31432100-31432540
chr19:48308520-48309670	308	77.5361	2	1150	FALSE	chr19:48308520-48308990;chr19:48309270-48309670
chr10:117139390-117139920	309	77.5331	1	530	FALSE	chr10:117139390-117139920
chr9:114107930-114118760	310	77.0079	3	10830	FALSE	chr9:114107930-114108390;chr9:114117930-114118260;chr9:114118280-114118760
chr17:35763910-35773980	311	76.9309	2	10070	FALSE	chr17:35763910-35764480;chr17:35773480-35773980
chr16:26419400-26419930	312	76.9158	1	530	FALSE	chr16:26419400-26419930
chr19:41033340-41033820	313	76.4454	1	480	FALSE	chr19:41033340-41033820
chr12:69329980-69330330	314	76.3938	1	350	FALSE	chr12:69329980-69330330
chr8:38625700-38626460	315	76.0527	1	760	FALSE	chr8:38625700-38626460
chr13:110625710-110626000	316	75.9566	1	290	FALSE	chr13:110625710-110626000
chr10:117534330-117535810	317	75.8719	2	1480	FALSE	chr10:117534330-117534880;chr10:117535300-117535810
chr2:87348470-87348960	318	75.8483	1	490	FALSE	chr2:87348470-87348960
chr12:24563990-24564430	319	75.4812	1	440	FALSE	chr12:24563990-24564430
chr9:95515810-95516310	320	75.4028	1	500	FALSE	chr9:95515810-95516310
chr2:43186580-43187330	321	75.1878	1	750	FALSE	chr2:43186580-43187330
chr10:91163470-91164040	322	75.0276	1	570	FALSE	chr10:91163470-91164040
chr10:33332290-33337860	323	74.9186	2	5570	FALSE	chr10:33332290-33332730;chr10:33337320-33337860
chr8:144691310-144692110	324	74.5576	1	800	FALSE	chr8:144691310-144692110
chr3:43759050-43759870	325	74.3602	1	820	FALSE	chr3:43759050-43759870
chr11:16604110-16604720	326	74.0688	2	610	FALSE	chr11:16604110-16604460;chr11:16604480-16604720
chr2:179629770-179630270	327	73.9785	1	500	FALSE	chr2:179629770-179630270
chr3:134029250-134029610	328	73.6697	1	360	FALSE	chr3:134029250-134029610
chr6:145673510-145674050	329	73.3246	1	540	FALSE	chr6:145673510-145674050
chr12:19779370-19779800	330	72.6858	1	430	FALSE	chr12:19779370-19779800
chr2:132830130-132830890	331	72.4711	1	760	FALSE	chr2:132830130-132830890
chr10:78656830-78657310	332	72.354	1	480	FALSE	chr10:78656830-78657310
chr2:159822150-159822630	333	72.3189	1	480	FALSE	chr2:159822150-159822630
chr14:93156660-93157210	334	72.3076	1	550	FALSE	chr14:93156660-93157210
chr3:14290840-14291470	335	71.6701	1	630	FALSE	chr3:14290840-14291470
chr3:194161120-194167320	336	71.4962	2	6200	FALSE	chr3:194161120-194161640;chr3:194166750-194167320
chr11:76793730-76794090	337	70.5958	1	360	FALSE	chr11:76793730-76794090
chr21:37006770-37009210	338	70.5826	2	2440	FALSE	chr21:37006770-37007000;chr21:37008790-37009210
chr9:132768860-132769300	339	70.5692	1	440	FALSE	chr9:132768860-132769300
chr2:236163730-236164830	340	69.6265	2	1100	FALSE	chr2:236163730-236164210;chr2:236164310-236164830
chr16:85312720-85313290	341	69.2212	1	570	FALSE	chr16:85312720-85313290
chr9:133990640-133991060	342	68.9947	1	420	FALSE	chr9:133990640-133991060
chr15:92714570-92714850	343	68.2721	1	280	FALSE	chr15:92714570-92714850
chr16:70188660-70189010	344	68.0119	1	350	FALSE	chr16:70188660-70189010
chr6:40183870-40184460	345	67.9843	1	590	FALSE	chr6:40183870-40184460
chr17:50289900-50290800	346	67.9838	2	900	FALSE	chr17:50289900-50290110;chr17:50290130-50290800
chr15:89662820-89663340	347	67.5257	1	520	FALSE	chr15:89662820-89663340
chr8:98939610-98940310	348	67.5074	3	700	FALSE	chr8:98939610-98939970;chr8:98939990-98940140;chr8:98940160-98940310
chr8:39143510-39144570	349	67.4477	2	1060	FALSE	chr8:39143510-39144150;chr8:39144260-39144570
chr6:136989840-136990010	350	67.3339	1	170	FALSE	chr6:136989840-136990010
chr1:203278580-203279090	351	67.3068	1	510	FALSE	chr1:203278580-203279090
chr12:53750660-53755930	352	67.2957	2	5270	FALSE	chr12:53750660-53751160;chr12:53755580-53755930
chr12:55355110-55355810	353	67.1644	1	700	FALSE	chr12:55355110-55355810
chr19:46426570-46427070	354	67.1486	1	500	FALSE	chr19:46426570-46427070
chr11:120068010-120068530	355	66.8835	1	520	FALSE	chr11:120068010-120068530
chr1:40825360-40825970	356	66.1457	1	610	FALSE	chr1:40825360-40825970
chr6:140858720-140859410	357	66.1063	1	690	FALSE	chr6:140858720-140859410
chr22:23509340-23518750	358	66.104	2	9410	FALSE	chr22:23509340-23509820;chr22:23518460-23518750
chr14:54354020-54354640	359	65.9391	1	620	FALSE	chr14:54354020-54354640
chr17:31560860-31562860	360	65.6965	2	2000	FALSE	chr17:31560860-31561070;chr17:31562470-31562860
chr14:60636980-60637860	361	65.6418	2	880	FALSE	chr14:60636980-60637510;chr14:60637530-60637860
chr12:50075190-50075620	362	65.4913	1	430	FALSE	chr12:50075190-50075620
chr1:17106080-17121760	363	65.4503	3	15680	FALSE	chr1:17106080-17106560;chr1:17109870-17110450;chr1:17121380-17121760
chr10:118271390-118272900	364	65.2668	3	1510	FALSE	chr10:118271390-118271890;chr10:118271910-118272410;chr10:118272430-118272900
chr4:76830760-76832350	365	64.9042	3	1590	FALSE	chr4:76830760-76831240;chr4:76831390-76831940;chr4:76831960-76832350
chr7:460220-460690	366	64.6218	1	470	FALSE	chr7:460220-460690
chr1:201719750-201720350	367	64.5422	1	600	FALSE	chr1:201719750-201720350
chr10:27899480-27899940	368	64.4098	1	460	FALSE	chr10:27899480-27899940
chr7:73831070-73831250	369	64.3857	1	180	FALSE	chr7:73831070-73831250
chr18:53821080-53821880	370	64.3242	2	800	FALSE	chr18:53821080-53821600;chr18:53821620-53821880
chr3:33095930-33096330	371	64.1893	1	400	FALSE	chr3:33095930-33096330
chr20:52972960-52974000	372	64.0863	2	1040	FALSE	chr20:52972960-52973430;chr20:52973700-52974000
chr5:43000350-43000740	373	64.0574	1	390	FALSE	chr5:43000350-43000740
chr12:12349580-12350000	374	64.0395	1	420	FALSE	chr12:12349580-12350000
chr5:174693040-174694330	375	63.8141	2	1290	FALSE	chr5:174693040-174693460;chr5:174694040-174694330
chr14:52694550-52695050	376	63.7677	1	500	FALSE	chr14:52694550-52695050
chr10:100482610-100482990	377	63.7357	1	380	FALSE	chr10:100482610-100482990
chr11:114061560-114062130	378	63.4565	1	570	FALSE	chr11:114061560-114062130
chrX:129979050-129979730	379	63.2759	1	680	FALSE	chrX:129979050-129979730
chr14:64706860-64707300	380	62.9371	1	440	FALSE	chr14:64706860-64707300
chr7:43077730-43078200	381	62.8881	1	470	FALSE	chr7:43077730-43078200
chr5:135047210-135050840	382	62.6113	2	3630	FALSE	chr5:135047210-135047660;chr5:135050410-135050840
chr2:159797320-159797810	383	62.5338	1	490	FALSE	chr2:159797320-159797810
chr11:43985080-43985610	384	62.276	1	530	FALSE	chr11:43985080-43985610
chr12:62435670-62436310	385	62.2354	1	640	FALSE	chr12:62435670-62436310
chr18:54828680-54829060	386	62.1626	1	380	FALSE	chr18:54828680-54829060
chr1:232630710-232631050	387	62.1021	1	340	FALSE	chr1:232630710-232631050
chr22:23533150-23539950	388	62.0935	2	6800	FALSE	chr22:23533150-23533570;chr22:23539590-23539950
chr6:160300370-160300910	389	62.0606	1	540	FALSE	chr6:160300370-160300910
chr15:28454690-28455070	390	61.8628	1	380	FALSE	chr15:28454690-28455070
chr8:93483500-93483920	391	61.8143	1	420	FALSE	chr8:93483500-93483920
chr17:17018670-17019030	392	61.7988	1	360	FALSE	chr17:17018670-17019030
chr10:117163510-117163950	393	61.7121	1	440	FALSE	chr10:117163510-117163950
chr15:83305370-83306480	394	61.6307	2	1110	FALSE	chr15:83305370-83305830;chr15:83305850-83306480
chr1:147861930-147862360	395	61.4145	1	430	FALSE	chr1:147861930-147862360
chr13:44306840-44307300	396	61.3835	1	460	FALSE	chr13:44306840-44307300
chr5:139876740-139881430	397	61.3241	3	4690	FALSE	chr5:139876740-139877060;chr5:139877080-139877340;chr5:139881150-139881430
chr10:117216620-117216940	398	61.2267	1	320	FALSE	chr10:117216620-117216940
chr17:66711810-66712200	399	61.1184	1	390	FALSE	chr17:66711810-66712200
chr15:51569030-51569500	400	61.0688	1	470	FALSE	chr15:51569030-51569500
chr4:134442590-134443030	401	61.0363	1	440	FALSE	chr4:134442590-134443030
chr17:52750610-52751770	402	61.0294	2	1160	FALSE	chr17:52750610-52751170;chr17:52751190-52751770
chr12:6792340-6793130	403	61.028	2	790	FALSE	chr12:6792340-6792680;chr12:6792700-6793130
chr1:44501060-44501510	404	60.7504	1	450	FALSE	chr1:44501060-44501510
chr14:104687920-104688460	405	60.695	1	540	FALSE	chr14:104687920-104688460
chr9:40583950-40584280	406	60.4513	1	330	FALSE	chr9:40583950-40584280
chr1:47751860-47752420	407	60.3653	1	560	FALSE	chr1:47751860-47752420
chr5:1851410-1852260	408	60.3256	2	850	FALSE	chr5:1851410-1851780;chr5:1851800-1852260
chr12:31368460-31368820	409	60.1758	1	360	FALSE	chr12:31368460-31368820
chr14:21068410-21068750	410	59.7911	1	340	FALSE	chr14:21068410-21068750
chrX:102713450-102713710	411	59.6511	1	260	FALSE	chrX:102713450-102713710
chr13:48859460-48859850	412	59.4605	1	390	FALSE	chr13:48859460-48859850
chrX:115972660-115983650	413	59.2884	2	10990	FALSE	chrX:115972660-115973060;chrX:115983050-115983650
chr20:62955620-62956230	414	59.2775	1	610	FALSE	chr20:62955620-62956230
chr12:1633340-1633920	415	59.232	1	580	FALSE	chr12:1633340-1633920
chr10:99132800-99133340	416	58.9802	1	540	FALSE	chr10:99132800-99133340
chr6:111481820-111482270	417	58.9737	1	450	FALSE	chr6:111481820-111482270
chr2:75374360-75374870	418	58.9097	1	510	FALSE	chr2:75374360-75374870
chr1:10793890-10794260	419	58.7963	1	370	FALSE	chr1:10793890-10794260
chr5:393880-394290	420	58.6481	1	410	FALSE	chr5:393880-394290
chr1:171428900-171429390	421	58.6071	1	490	FALSE	chr1:171428900-171429390
chr6:7691590-7692830	422	58.5496	2	1240	FALSE	chr6:7691590-7691840;chr6:7692430-7692830
chr11:2315010-2315400	423	58.544	1	390	FALSE	chr11:2315010-2315400
chr16:1430810-1431140	424	58.4228	1	330	FALSE	chr16:1430810-1431140
chr3:154427710-154429300	425	58.3632	3	1590	FALSE	chr3:154427710-154427980;chr3:154428480-154428990;chr3:154429010-154429300
chr17:8315160-8315750	426	58.1526	2	590	FALSE	chr17:8315160-8315480;chr17:8315500-8315750
chr16:57132440-57132870	427	58.0314	1	430	FALSE	chr16:57132440-57132870
chr1:68293740-68294760	428	57.7964	2	1020	FALSE	chr1:68293740-68293990;chr1:68294530-68294760
chr19:49413310-49413750	429	57.4004	1	440	FALSE	chr19:49413310-49413750
chr5:154473430-154482960	430	57.3336	3	9530	FALSE	chr5:154473430-154473940;chr5:154482220-154482490;chr5:154482510-154482960
chr8:141401360-141401880	431	57.2001	1	520	FALSE	chr8:141401360-141401880
chr15:71114200-71114600	432	57.0814	1	400	FALSE	chr15:71114200-71114600
chr8:47735230-47735590	433	57.0324	1	360	FALSE	chr8:47735230-47735590
chr1:62285950-62286590	434	57.0115	1	640	FALSE	chr1:62285950-62286590
chr1:230745060-230760930	435	56.9939	3	15870	FALSE	chr1:230745060-230745360;chr1:230751700-230752550;chr1:230760340-230760930
chr12:95428350-95428890	436	56.7852	1	540	FALSE	chr12:95428350-95428890
chr6:149451720-149452220	437	56.5046	1	500	FALSE	chr6:149451720-149452220
chr10:44903120-44908740	438	56.3678	2	5620	FALSE	chr10:44903120-44903450;chr10:44907880-44908740
chr5:70400860-70401120	439	56.0406	1	260	FALSE	chr5:70400860-70401120
chr20:59605650-59606020	440	55.7568	1	370	FALSE	chr20:59605650-59606020
chr17:28525080-28526670	441	55.6842	2	1590	FALSE	chr17:28525080-28525460;chr17:28526440-28526670
chr20:32010660-32011190	442	55.5622	1	530	FALSE	chr20:32010660-32011190
chr16:12091970-12092340	443	55.4783	1	370	FALSE	chr16:12091970-12092340
chr1:65554080-65554660	444	55.3677	1	580	FALSE	chr1:65554080-65554660
chrX:40298490-40298920	445	55.2953	1	430	FALSE	chrX:40298490-40298920
chr1:33035990-33036550	446	55.265	1	560	FALSE	chr1:33035990-33036550
chr9:8071120-8072050	447	55.1634	2	930	FALSE	chr9:8071120-8071460;chr9:8071480-8072050
chr4:146030040-146033650	448	55.1485	3	3610	FALSE	chr4:146030040-146030350;chr4:146032440-146032840;chr4:146033300-146033650
chr17:31457160-31457830	449	55.0788	2	670	FALSE	chr17:31457160-31457420;chr17:31457440-31457830
chr17:81992180-81992670	450	55.0286	1	490	FALSE	chr17:81992180-81992670
chr4:128757740-128758150	451	54.9208	1	410	FALSE	chr4:128757740-128758150
chr20:36070300-36070730	452	54.6926	1	430	FALSE	chr20:36070300-36070730
chr8:106271340-106271910	453	54.6544	1	570	FALSE	chr8:106271340-106271910
chr14:93893940-93894320	454	54.5916	1	380	FALSE	chr14:93893940-93894320
chr7:1368130-1368590	455	54.5517	1	460	FALSE	chr7:1368130-1368590
chrX:115344790-115345730	456	54.4888	2	940	FALSE	chrX:115344790-115345120;chrX:115345140-115345730
chr4:101345870-101346420	457	54.4851	1	550	FALSE	chr4:101345870-101346420
chr3:5376780-5377220	458	54.4116	1	440	FALSE	chr3:5376780-5377220
chr22:20867180-20867840	459	54.3813	1	660	FALSE	chr22:20867180-20867840
chr11:33802540-33803100	460	54.1758	1	560	FALSE	chr11:33802540-33803100
chr17:42402060-42402550	461	54.0139	1	490	FALSE	chr17:42402060-42402550
chr3:48369710-48370180	462	53.9787	1	470	FALSE	chr3:48369710-48370180
chr10:86671390-86672860	463	53.9156	2	1470	FALSE	chr10:86671390-86671730;chr10:86672240-86672860
chr10:109542070-109542640	464	53.606	1	570	FALSE	chr10:109542070-109542640
chr5:138493710-138494120	465	53.5585	1	410	FALSE	chr5:138493710-138494120
chrX:140504130-140504500	466	53.3431	1	370	FALSE	chrX:140504130-140504500
chr20:5714510-5714910	467	53.2941	1	400	FALSE	chr20:5714510-5714910
chr7:21344930-21345790	468	53.2798	2	860	FALSE	chr7:21344930-21345330;chr7:21345520-21345790
chr1:36133510-36134190	469	53.0637	2	680	FALSE	chr1:36133510-36133880;chr1:36133900-36134190
chr2:104842340-104843460	470	52.9241	2	1120	FALSE	chr2:104842340-104842900;chr2:104842920-104843460
chr6:5996190-5996520	471	52.8995	1	330	FALSE	chr6:5996190-5996520
chr7:155921930-155922740	472	52.8531	1	810	FALSE	chr7:155921930-155922740
chr3:160885670-160886470	473	52.8494	1	800	FALSE	chr3:160885670-160886470
chr4:147724540-147731050	474	52.6537	2	6510	FALSE	chr4:147724540-147725030;chr4:147730750-147731050
chr11:10931950-10932340	475	52.6189	1	390	FALSE	chr11:10931950-10932340
chr6:28544250-28554310	476	52.5825	2	10060	FALSE	chr6:28544250-28544490;chr6:28553730-28554310
chr14:71806960-71807490	477	52.5567	1	530	FALSE	chr14:71806960-71807490
chr9:137485300-137485820	478	52.4995	1	520	FALSE	chr9:137485300-137485820
chr3:127733820-127735310	479	52.2456	2	1490	FALSE	chr3:127733820-127734110;chr3:127734570-127735310
chrX:24125010-24125490	480	52.2041	1	480	FALSE	chrX:24125010-24125490
chr1:196817340-196817860	481	52.1036	1	520	FALSE	chr1:196817340-196817860
chr6:27157400-27157880	482	52.019	1	480	FALSE	chr6:27157400-27157880
chr9:123327610-123328020	483	52.0118	1	410	FALSE	chr9:123327610-123328020
chr14:77203380-77204820	484	51.8565	2	1440	FALSE	chr14:77203380-77204240;chr14:77204330-77204820
chr15:68264270-68275560	485	51.6309	2	11290	FALSE	chr15:68264270-68264600;chr15:68275270-68275560
chr1:43101540-43102980	486	51.6109	2	1440	FALSE	chr1:43101540-43102280;chr1:43102300-43102980
chr1:31509250-31509580	487	51.5068	1	330	FALSE	chr1:31509250-31509580
chr17:79831690-79832100	488	51.4722	1	410	FALSE	chr17:79831690-79832100
chr7:91565680-91566110	489	51.2707	1	430	FALSE	chr7:91565680-91566110
chr10:84727370-84727910	490	51.1826	1	540	FALSE	chr10:84727370-84727910
chr9:136788860-136789420	491	51.1455	1	560	FALSE	chr9:136788860-136789420
chr4:104930670-104931520	492	51.1311	2	850	FALSE	chr4:104930670-104931150;chr4:104931170-104931520
chr3:129332480-129332840	493	51.1042	1	360	FALSE	chr3:129332480-129332840
chr11:95068660-95068860	494	50.9762	1	200	FALSE	chr11:95068660-95068860
chr15:59783830-59784470	495	50.9305	1	640	FALSE	chr15:59783830-59784470
chr4:131209340-131209780	496	50.6671	1	440	FALSE	chr4:131209340-131209780
chr8:27063190-27063670	497	50.615	1	480	FALSE	chr8:27063190-27063670
chr12:98800-99340	498	50.6101	1	540	FALSE	chr12:98800-99340
chr2:101239360-101240120	499	50.4364	1	760	FALSE	chr2:101239360-101240120
chr2:127208300-127208760	500	50.4137	1	460	FALSE	chr2:127208300-127208760
chr1:166316300-166316840	501	50.3525	1	540	FALSE	chr1:166316300-166316840
chr5:159987000-159987770	502	50.2616	2	770	FALSE	chr5:159987000-159987280;chr5:159987300-159987770
chr15:87875240-87876050	503	50.2346	1	810	FALSE	chr15:87875240-87876050
chr17:8110200-8110590	504	50.1865	1	390	FALSE	chr17:8110200-8110590
chr17:50684620-50685070	505	50.0448	1	450	FALSE	chr17:50684620-50685070
chrX:40380790-40381370	506	49.9603	1	580	FALSE	chrX:40380790-40381370
chr13:79779780-79783250	507	49.9367	2	3470	FALSE	chr13:79779780-79780240;chr13:79782680-79783250
chr11:62112430-62112830	508	49.8008	1	400	FALSE	chr11:62112430-62112830
chr10:121080200-121080540	509	49.6375	1	340	FALSE	chr10:121080200-121080540
chr10:97549540-97549870	510	49.5954	1	330	FALSE	chr10:97549540-97549870
chr16:53041510-53041990	511	49.1525	1	480	FALSE	chr16:53041510-53041990
chr3:193179590-193180120	512	49.0601	1	530	FALSE	chr3:193179590-193180120
chr1:228964520-228969300	513	48.8874	2	4780	FALSE	chr1:228964520-228965040;chr1:228969000-228969300
chr8:119855140-119855480	514	48.7703	1	340	FALSE	chr8:119855140-119855480
chr3:55617450-55617710	515	48.7659	1	260	FALSE	chr3:55617450-55617710
chr5:178896250-178896360	516	48.6811	1	110	FALSE	chr5:178896250-178896360
chr11:115548750-115549330	517	48.5792	1	580	FALSE	chr11:115548750-115549330
chr7:27251430-27252810	518	48.5517	2	1380	FALSE	chr7:27251430-27252000;chr7:27252430-27252810
chr15:73965140-73965790	519	48.5243	1	650	FALSE	chr15:73965140-73965790
chr7:155466650-155468350	520	48.5029	2	1700	FALSE	chr7:155466650-155467100;chr7:155467750-155468350
chr15:67843560-67844010	521	48.4832	1	450	FALSE	chr15:67843560-67844010
chr12:123140290-123140710	522	48.2365	1	420	FALSE	chr12:123140290-123140710
chr11:47118900-47119350	523	48.2115	1	450	FALSE	chr11:47118900-47119350
chrX:107449390-107449750	524	48.1987	1	360	FALSE	chrX:107449390-107449750
chr11:8839880-8840460	525	48.0844	1	580	FALSE	chr11:8839880-8840460
chr15:38440350-38440760	526	47.9958	1	410	FALSE	chr15:38440350-38440760
chr1:41341990-41342450	527	47.9119	1	460	FALSE	chr1:41341990-41342450
chr7:39539540-39540250	528	47.9103	1	710	FALSE	chr7:39539540-39540250
chr17:38577890-38578490	529	47.7681	1	600	FALSE	chr17:38577890-38578490
chr9:96126360-96137670	530	47.5717	2	11310	FALSE	chr9:96126360-96126920;chr9:96137280-96137670
chr22:19751140-19751630	531	47.5286	1	490	FALSE	chr22:19751140-19751630
chr15:67914920-67915390	532	47.3166	1	470	FALSE	chr15:67914920-67915390
chrX:17738370-17738880	533	47.3053	1	510	FALSE	chrX:17738370-17738880
chr2:154844390-154844750	534	47.2812	1	360	FALSE	chr2:154844390-154844750
chr19:960990-961360	535	47.261	1	370	FALSE	chr19:960990-961360
chr4:37408120-37408620	536	47.2158	1	500	FALSE	chr4:37408120-37408620
chr15:77604430-77606860	537	47.1861	2	2430	FALSE	chr15:77604430-77604850;chr15:77606540-77606860
chr13:111894280-111894730	538	47.056	1	450	FALSE	chr13:111894280-111894730
chr8:22552560-22552960	539	46.5488	1	400	FALSE	chr8:22552560-22552960
chr2:231050190-231050610	540	46.3281	1	420	FALSE	chr2:231050190-231050610
chr6:27187470-27187770	541	46.3265	1	300	FALSE	chr6:27187470-27187770
chr17:39645070-39645460	542	46.1858	1	390	FALSE	chr17:39645070-39645460
chr8:49018170-49018780	543	46.1609	1	610	FALSE	chr8:49018170-49018780
chr9:126673700-126674120	544	46.0705	1	420	FALSE	chr9:126673700-126674120
chr8:38089910-38090220	545	46.0076	1	310	FALSE	chr8:38089910-38090220
chr22:34816970-34817520	546	45.9928	1	550	FALSE	chr22:34816970-34817520
chr1:119696670-119697220	547	45.9902	1	550	FALSE	chr1:119696670-119697220
chr10:48469240-48469640	548	45.9828	1	400	FALSE	chr10:48469240-48469640
chr6:24261900-24262410	549	45.9543	1	510	FALSE	chr6:24261900-24262410
chr13:48542440-48543320	550	45.9065	2	880	FALSE	chr13:48542440-48542790;chr13:48542810-48543320
chr1:172024740-172025540	551	45.8717	1	800	FALSE	chr1:172024740-172025540
chr2:165068010-165068460	552	45.7653	1	450	FALSE	chr2:165068010-165068460
chr2:30803990-30804380	553	45.6556	1	390	FALSE	chr2:30803990-30804380
chr1:20553410-20554680	554	45.5371	2	1270	FALSE	chr1:20553410-20553670;chr1:20554310-20554680
chr15:40847380-40847850	555	45.3869	1	470	FALSE	chr15:40847380-40847850
chr3:155737780-155738240	556	45.34	1	460	FALSE	chr3:155737780-155738240
chr18:75455150-75456460	557	45.3277	2	1310	FALSE	chr18:75455150-75455860;chr18:75455880-75456460
chr17:73760440-73760900	558	45.2566	1	460	FALSE	chr17:73760440-73760900
chr16:86508120-86516310	559	45.1562	2	8190	FALSE	chr16:86508120-86508600;chr16:86516080-86516310
chr16:22190770-22191160	560	45.0748	1	390	FALSE	chr16:22190770-22191160
chr22:32615730-32626680	561	45.0706	2	10950	FALSE	chr22:32615730-32616090;chr22:32626360-32626680
chr8:136195480-136195930	562	44.9839	1	450	FALSE	chr8:136195480-136195930
chr13:51998560-51999220	563	44.8438	1	660	FALSE	chr13:51998560-51999220
chr14:102117180-102117460	564	44.8132	1	280	FALSE	chr14:102117180-102117460
chr22:44297420-44299370	565	44.7587	2	1950	FALSE	chr22:44297420-44297770;chr22:44298810-44299370
chr4:4838000-4838450	566	44.7587	1	450	FALSE	chr4:4838000-4838450
chr10:117552190-117552580	567	44.7137	1	390	FALSE	chr10:117552190-117552580
chr1:66332480-66332790	568	44.7084	1	310	FALSE	chr1:66332480-66332790
chr3:179038800-179039330	569	44.62	1	530	FALSE	chr3:179038800-179039330
chr11:120301820-120302510	570	44.576	1	690	FALSE	chr11:120301820-120302510
chr5:69331420-69332240	571	44.5479	2	820	FALSE	chr5:69331420-69331910;chr5:69331930-69332240
chr10:131581360-131581780	572	44.4705	1	420	FALSE	chr10:131581360-131581780
chr7:73429270-73429520	573	44.428	1	250	FALSE	chr7:73429270-73429520
chr19:9008620-9009120	574	44.3696	1	500	FALSE	chr19:9008620-9009120
chr22:27462290-27462590	575	44.3144	1	300	FALSE	chr22:27462290-27462590
chr14:104797700-104798020	576	44.2952	1	320	FALSE	chr14:104797700-104798020
chr7:10974610-10975030	577	44.2933	1	420	FALSE	chr7:10974610-10975030
chr12:110431780-110431980	578	44.288	1	200	FALSE	chr12:110431780-110431980
chr6:75031110-75031550	579	44.2736	1	440	FALSE	chr6:75031110-75031550
chrX:51495930-51496360	580	44.2368	1	430	FALSE	chrX:51495930-51496360
chr13:32426700-32427240	581	44.1961	1	540	FALSE	chr13:32426700-32427240
chr17:48242100-48242540	582	44.1491	1	440	FALSE	chr17:48242100-48242540
chr6:41519280-41525100	583	44.131	2	5820	FALSE	chr6:41519280-41519710;chr6:41524820-41525100
chr11:10339950-10340370	584	44.1159	1	420	FALSE	chr11:10339950-10340370
chr8:38757560-38758120	585	43.9443	1	560	FALSE	chr8:38757560-38758120
chr12:22321930-22322580	586	43.8933	1	650	FALSE	chr12:22321930-22322580
chrX:36418250-36418710	587	43.7843	1	460	FALSE	chrX:36418250-36418710
chr21:41605410-41605990	588	43.6521	1	580	FALSE	chr21:41605410-41605990
chr16:48020830-48021560	589	43.6285	1	730	FALSE	chr16:48020830-48021560
chr19:5128500-5128900	590	43.4539	1	400	FALSE	chr19:5128500-5128900
chr8:123417490-123417920	591	43.3964	1	430	FALSE	chr8:123417490-123417920
chr6:129765090-129775500	592	43.3792	2	10410	FALSE	chr6:129765090-129765670;chr6:129775170-129775500
chr1:98552580-98552910	593	43.3655	1	330	FALSE	chr1:98552580-98552910
chr2:138942380-138942830	594	43.2153	1	450	FALSE	chr2:138942380-138942830
chr10:13809400-13809780	595	43.0944	1	380	FALSE	chr10:13809400-13809780
chr10:101067750-101068230	596	42.7499	1	480	FALSE	chr10:101067750-101068230
chr18:67450960-67451460	597	42.7075	1	500	FALSE	chr18:67450960-67451460
chr15:24426840-24427570	598	42.6609	1	730	FALSE	chr15:24426840-24427570
chr10:97889600-97892040	599	42.6469	2	2440	FALSE	chr10:97889600-97890250;chr10:97891720-97892040
chr22:29330590-29331100	600	42.5233	1	510	FALSE	chr22:29330590-29331100
chr18:47247260-47247740	601	42.4197	1	480	FALSE	chr18:47247260-47247740
chr3:36943770-36944090	602	42.3605	1	320	FALSE	chr3:36943770-36944090
chrX:103638930-103639300	603	42.3075	1	370	FALSE	chrX:103638930-103639300
chr7:158028290-158032460	604	42.1087	3	4170	FALSE	chr7:158028290-158028870;chr7:158031650-158032060;chr7:158032080-158032460
chr8:24191870-24192200	605	42.0816	1	330	FALSE	chr8:24191870-24192200
chr14:36855990-36856470	606	42.0501	1	480	FALSE	chr14:36855990-36856470
chr1:165092530-165093250	607	42.0108	1	720	FALSE	chr1:165092530-165093250
chr5:113487590-113487760	608	41.9358	1	170	FALSE	chr5:113487590-113487760
chr6:160767130-160767400	609	41.9302	1	270	FALSE	chr6:160767130-160767400
chr17:77887490-77893050	610	41.7273	2	5560	FALSE	chr17:77887490-77887890;chr17:77892320-77893050
chr21:33109440-33110120	611	41.6714	1	680	FALSE	chr21:33109440-33110120
chr15:67033490-67034010	612	41.6382	1	520	FALSE	chr15:67033490-67034010
chr2:176093100-176093630	613	41.5675	1	530	FALSE	chr2:176093100-176093630
chr21:35206080-35206580	614	41.5501	1	500	FALSE	chr21:35206080-35206580
chr16:86032870-86033480	615	41.5485	1	610	FALSE	chr16:86032870-86033480
chr2:197255420-197255820	616	41.5007	1	400	FALSE	chr2:197255420-197255820
chr11:114091920-114092680	617	41.4205	1	760	FALSE	chr11:114091920-114092680
chr1:226945560-226946020	618	41.2753	1	460	FALSE	chr1:226945560-226946020
chr8:133092610-133093510	619	41.2554	2	900	FALSE	chr8:133092610-133093020;chr8:133093040-133093510
chr12:9128420-9128970	620	41.2285	1	550	FALSE	chr12:9128420-9128970
chrX:3145220-3146400	621	41.0337	2	1180	FALSE	chrX:3145220-3145760;chrX:3145810-3146400
chr1:223500640-223501080	622	41.0036	1	440	FALSE	chr1:223500640-223501080
chrX:95071580-95072320	623	41.0005	1	740	FALSE	chrX:95071580-95072320
chr9:6106990-6107460	624	40.9968	1	470	FALSE	chr9:6106990-6107460
chr6:35727870-35728020	625	40.9936	1	150	FALSE	chr6:35727870-35728020
chr7:104595490-104595870	626	40.9191	1	380	FALSE	chr7:104595490-104595870
chr16:85330810-85331030	627	40.909	1	220	FALSE	chr16:85330810-85331030
chr14:20781690-20782660	628	40.8728	2	970	FALSE	chr14:20781690-20782220;chr14:20782240-20782660
chr1:22039760-22043610	629	40.8556	2	3850	FALSE	chr1:22039760-22040220;chr1:22043220-22043610
chr3:70072250-70072720	630	40.6861	1	470	FALSE	chr3:70072250-70072720
chr11:128716660-128721190	631	40.6852	2	4530	FALSE	chr11:128716660-128717060;chr11:128720780-128721190
chr16:31139330-31148670	632	40.674	2	9340	FALSE	chr16:31139330-31139570;chr16:31148170-31148670
chr9:78201030-78201530	633	40.6316	1	500	FALSE	chr9:78201030-78201530
chr13:102236260-102237360	634	40.5831	3	1100	FALSE	chr13:102236260-102236600;chr13:102236620-102236920;chr13:102236940-102237360
chr1:248897820-248898420	635	40.5368	1	600	FALSE	chr1:248897820-248898420
chr7:127536700-127537320	636	40.5224	1	620	FALSE	chr7:127536700-127537320
chr1:8170170-8170680	637	40.5062	1	510	FALSE	chr1:8170170-8170680
chr13:27006300-27006800	638	40.4331	1	500	FALSE	chr13:27006300-27006800
chr9:123375730-123376230	639	40.2575	1	500	FALSE	chr9:123375730-123376230
chr13:44402850-44403260	640	40.2504	1	410	FALSE	chr13:44402850-44403260
chr8:124718360-124727280	641	40.2439	2	8920	FALSE	chr8:124718360-124718850;chr8:124726940-124727280
chr12:124182130-124182690	642	40.1606	1	560	FALSE	chr12:124182130-124182690
chr3:137896950-137897260	643	40.153	1	310	FALSE	chr3:137896950-137897260
chr1:108051760-108052240	644	40.137	1	480	FALSE	chr1:108051760-108052240
chrX:103831570-103831980	645	40.0623	1	410	FALSE	chrX:103831570-103831980
chr3:51092170-51092700	646	40.0489	1	530	FALSE	chr3:51092170-51092700
chr11:2863120-2863520	647	40.0385	1	400	FALSE	chr11:2863120-2863520
chr19:843560-844390	648	40.0222	2	830	FALSE	chr19:843560-843810;chr19:844010-844390
chr6:40719660-40719930	649	40.0118	1	270	FALSE	chr6:40719660-40719930
chr3:121096900-121097450	650	39.9582	1	550	FALSE	chr3:121096900-121097450
chr3:119130270-119130720	651	39.9475	1	450	FALSE	chr3:119130270-119130720
chr4:52842610-52843480	652	39.9274	1	870	FALSE	chr4:52842610-52843480
chr16:68384610-68389360	653	39.8265	2	4750	FALSE	chr16:68384610-68385260;chr16:68389080-68389360
chr16:62678800-62679410	654	39.8144	1	610	FALSE	chr16:62678800-62679410
chr17:1298660-1299040	655	39.516	1	380	FALSE	chr17:1298660-1299040
chr10:69732180-69732680	656	39.3319	1	500	FALSE	chr10:69732180-69732680
chr3:137163240-137164080	657	39.2424	1	840	FALSE	chr3:137163240-137164080
chr7:85185220-85185740	658	39.2007	1	520	FALSE	chr7:85185220-85185740
chr6:30521070-30521500	659	39.1369	1	430	FALSE	chr6:30521070-30521500
chr14:53946720-53947160	660	39.1149	1	440	FALSE	chr14:53946720-53947160
chr20:32510620-32517690	661	39.0395	2	7070	FALSE	chr20:32510620-32511020;chr20:32517230-32517690
chr2:114662340-114662730	662	39.0198	1	390	FALSE	chr2:114662340-114662730
chr9:126376360-126376900	663	38.885	1	540	FALSE	chr9:126376360-126376900
chr5:132259060-132266150	664	38.8081	2	7090	FALSE	chr5:132259060-132259330;chr5:132265740-132266150
chr3:23701550-23702130	665	38.7605	1	580	FALSE	chr3:23701550-23702130
chr8:100907870-100908280	666	38.7506	1	410	FALSE	chr8:100907870-100908280
chr3:72693170-72694690	667	38.6464	2	1520	FALSE	chr3:72693170-72693650;chr3:72694400-72694690
chr12:109783840-109784290	668	38.5493	1	450	FALSE	chr12:109783840-109784290
chr16:70064590-70064920	669	38.512	1	330	FALSE	chr16:70064590-70064920
chr19:8423330-8424330	670	38.4148	2	1000	FALSE	chr19:8423330-8423790;chr19:8424000-8424330
chr12:114665070-114665660	671	38.3696	1	590	FALSE	chr12:114665070-114665660
chr1:201494300-201494660	672	38.2175	1	360	FALSE	chr1:201494300-201494660
chr3:35504950-35505800	673	38.1516	1	850	FALSE	chr3:35504950-35505800
chr20:1824870-1838940	674	38.1259	3	14070	FALSE	chr20:1824870-1825160;chr20:1835670-1836190;chr20:1838570-1838940
chr8:67952720-67952940	675	38.1057	1	220	FALSE	chr8:67952720-67952940
chr1:30438460-30438810	676	38.1027	1	350	FALSE	chr1:30438460-30438810
chr7:47253340-47253990	677	38.0864	1	650	FALSE	chr7:47253340-47253990
chr11:1152390-1153560	678	38.0544	2	1170	FALSE	chr11:1152390-1152710;chr11:1153250-1153560
chr8:19012320-19012630	679	38.016	1	310	FALSE	chr8:19012320-19012630
chr3:96931530-96931910	680	37.961	1	380	FALSE	chr3:96931530-96931910
chr12:56462470-56462930	681	37.9452	1	460	FALSE	chr12:56462470-56462930
chr16:54986950-54987550	682	37.941	1	600	FALSE	chr16:54986950-54987550
chr17:79741530-79743340	683	37.9146	2	1810	FALSE	chr17:79741530-79741850;chr17:79742840-79743340
chr1:41305750-41306470	684	37.7857	1	720	FALSE	chr1:41305750-41306470
chr17:66777550-66777940	685	37.7307	1	390	FALSE	chr17:66777550-66777940
chr9:135993950-136004390	686	37.7238	2	10440	FALSE	chr9:135993950-135994160;chr9:136003890-136004390
chr9:130459290-130467380	687	37.7224	2	8090	FALSE	chr9:130459290-130459560;chr9:130466840-130467380
chr2:48767330-48767780	688	37.6841	1	450	FALSE	chr2:48767330-48767780
chr10:72259610-72260050	689	37.5772	1	440	FALSE	chr10:72259610-72260050
chr8:52467090-52467510	690	37.5589	1	420	FALSE	chr8:52467090-52467510
chr10:53909780-53910300	691	37.5519	1	520	FALSE	chr10:53909780-53910300
chr6:125953030-125953880	692	37.5339	2	850	FALSE	chr6:125953030-125953470;chr6:125953490-125953880
chr4:95547070-95547550	693	37.4933	1	480	FALSE	chr4:95547070-95547550
chrX:48747610-48748060	694	37.4267	1	450	FALSE	chrX:48747610-48748060
chr3:4512900-4513400	695	37.4242	1	500	FALSE	chr3:4512900-4513400
chr12:111775520-111775880	696	37.4124	1	360	FALSE	chr12:111775520-111775880
chr1:226988060-226994240	697	37.3869	2	6180	FALSE	chr1:226988060-226988540;chr1:226993960-226994240
chr17:77931200-77931880	698	37.3829	1	680	FALSE	chr17:77931200-77931880
chr6:100454140-100454500	699	37.3627	1	360	FALSE	chr6:100454140-100454500
chr19:29858430-29858980	700	37.3509	1	550	FALSE	chr19:29858430-29858980
chr18:75212160-75212620	701	37.2839	1	460	FALSE	chr18:75212160-75212620
chr12:2034910-2035220	702	37.267	1	310	FALSE	chr12:2034910-2035220
chr2:204453550-204454350	703	37.2574	2	800	FALSE	chr2:204453550-204453880;chr2:204453900-204454350
chr14:69842460-69843460	704	37.1334	1	1000	FALSE	chr14:69842460-69843460
chr5:174735440-174735860	705	37.1137	1	420	FALSE	chr5:174735440-174735860
chr11:64070240-64070740	706	37.0453	1	500	FALSE	chr11:64070240-64070740
chr12:48017390-48030410	707	37.0309	2	13020	FALSE	chr12:48017390-48017830;chr12:48030010-48030410
chr12:128444540-128445890	708	37.0089	3	1350	FALSE	chr12:128444540-128444940;chr12:128445240-128445510;chr12:128445530-128445890
chr2:88200250-88201380	709	36.9653	2	1130	FALSE	chr2:88200250-88200670;chr2:88201010-88201380
chr4:145574610-145575030	710	36.9493	1	420	FALSE	chr4:145574610-145575030
chr6:169921730-169922160	711	36.9407	1	430	FALSE	chr6:169921730-169922160
chr7:30477810-30478280	712	36.9233	1	470	FALSE	chr7:30477810-30478280
chr18:57801860-57802550	713	36.835	2	690	FALSE	chr18:57801860-57802180;chr18:57802200-57802550
chr1:3323470-3335420	714	36.8268	2	11950	FALSE	chr1:3323470-3324180;chr1:3335130-3335420
chr13:46220180-46220700	715	36.7997	1	520	FALSE	chr13:46220180-46220700
chr22:49235860-49236380	716	36.7533	1	520	FALSE	chr22:49235860-49236380
chr4:152678320-152682650	717	36.7496	2	4330	FALSE	chr4:152678320-152678600;chr4:152682230-152682650
chr3:157438580-157438900	718	36.6216	1	320	FALSE	chr3:157438580-157438900
chr13:108496000-108497290	719	36.5191	2	1290	FALSE	chr13:108496000-108496450;chr13:108496900-108497290
chrX:118496300-118496690	720	36.5187	1	390	FALSE	chrX:118496300-118496690
chr9:41272770-41273070	721	36.4897	1	300	FALSE	chr9:41272770-41273070
chr12:30894430-30894890	722	36.4227	1	460	FALSE	chr12:30894430-30894890
chr4:74505390-74506030	723	36.3682	1	640	FALSE	chr4:74505390-74506030
chr16:51591760-51592480	724	36.1388	1	720	FALSE	chr16:51591760-51592480
chr3:49803550-49804040	725	35.7924	1	490	FALSE	chr3:49803550-49804040
chr9:23849280-23849800	726	35.7567	1	520	FALSE	chr9:23849280-23849800
chr21:41102170-41102850	727	35.7442	2	680	FALSE	chr21:41102170-41102450;chr21:41102470-41102850
chr12:97275090-97275700	728	35.7354	1	610	FALSE	chr12:97275090-97275700
chr16:51731170-51731670	729	35.7172	1	500	FALSE	chr16:51731170-51731670
chr11:126163370-126163730	730	35.5682	1	360	FALSE	chr11:126163370-126163730
chr5:14010850-14011270	731	35.5288	1	420	FALSE	chr5:14010850-14011270
chr12:106274730-106275270	732	35.3936	1	540	FALSE	chr12:106274730-106275270
chr12:68245330-68246080	733	35.3936	2	750	FALSE	chr12:68245330-68245720;chr12:68245740-68246080
chr9:86902390-86902790	734	35.3634	1	400	FALSE	chr9:86902390-86902790
chr10:28721860-28722140	735	35.3075	1	280	FALSE	chr10:28721860-28722140
chr10:72952670-72953450	736	35.3057	2	780	FALSE	chr10:72952670-72953010;chr10:72953030-72953450
chr14:101458420-101461680	737	35.1552	2	3260	FALSE	chr14:101458420-101458850;chr14:101461440-101461680
chr5:101715700-101716100	738	35.1234	1	400	FALSE	chr5:101715700-101716100
chr19:9398010-9398630	739	35.0112	1	620	FALSE	chr19:9398010-9398630
chr3:48735040-48735740	740	34.9003	1	700	FALSE	chr3:48735040-48735740
chr12:114813240-114813750	741	34.8709	1	510	FALSE	chr12:114813240-114813750
chr7:40826910-40827870	742	34.7299	2	960	FALSE	chr7:40826910-40827430;chr7:40827450-40827870
chr16:68742950-68743230	743	34.694	1	280	FALSE	chr16:68742950-68743230
chr1:3170440-3171430	744	34.6645	2	990	FALSE	chr1:3170440-3170930;chr1:3171100-3171430
chrX:40530890-40531370	745	34.5764	1	480	FALSE	chrX:40530890-40531370
chr12:13179740-13180220	746	34.5289	1	480	FALSE	chr12:13179740-13180220
chr14:101760400-101760650	747	34.4878	1	250	FALSE	chr14:101760400-101760650
chr12:56632290-56632580	748	34.4686	1	290	FALSE	chr12:56632290-56632580
chr20:50219120-50219510	749	34.4194	1	390	FALSE	chr20:50219120-50219510
chr7:137342830-137343160	750	34.3914	1	330	FALSE	chr7:137342830-137343160
chr8:21886010-21887140	751	34.3315	2	1130	FALSE	chr8:21886010-21886370;chr8:21886710-21887140
chr17:1946090-1947700	752	34.3102	2	1610	FALSE	chr17:1946090-1946510;chr17:1947440-1947700
chr14:72830960-72831300	753	34.2884	1	340	FALSE	chr14:72830960-72831300
chr12:49345120-49345580	754	34.2167	1	460	FALSE	chr12:49345120-49345580
chr2:219533890-219534200	755	34.118	1	310	FALSE	chr2:219533890-219534200
chr6:41656010-41656350	756	34.1008	1	340	FALSE	chr6:41656010-41656350
chr3:187750530-187750900	757	34.0913	1	370	FALSE	chr3:187750530-187750900
chr2:5938170-5947210	758	34.066	2	9040	FALSE	chr2:5938170-5938440;chr2:5946890-5947210
chr1:174652320-174652820	759	34.0366	1	500	FALSE	chr1:174652320-174652820
chr16:66359680-66360310	760	33.9355	1	630	FALSE	chr16:66359680-66360310
chr7:150807830-150808460	761	33.8805	1	630	FALSE	chr7:150807830-150808460
chr5:150162120-150162390	762	33.8687	1	270	FALSE	chr5:150162120-150162390
chr7:20791030-20791780	763	33.7358	1	750	FALSE	chr7:20791030-20791780
chr14:23113360-23113710	764	33.6607	1	350	FALSE	chr14:23113360-23113710
chr11:3859540-3859970	765	33.6581	1	430	FALSE	chr11:3859540-3859970
chr2:79670160-79670700	766	33.6083	1	540	FALSE	chr2:79670160-79670700
chr10:10293440-10293860	767	33.5978	1	420	FALSE	chr10:10293440-10293860
chr5:82823070-82823390	768	33.5779	1	320	FALSE	chr5:82823070-82823390
chr9:3793900-3794460	769	33.5192	1	560	FALSE	chr9:3793900-3794460
chr6:43891330-43891840	770	33.3432	1	510	FALSE	chr6:43891330-43891840
chr5:91750670-91751270	771	33.3154	1	600	FALSE	chr5:91750670-91751270
chr5:141758630-141758990	772	33.2435	1	360	FALSE	chr5:141758630-141758990
chr17:40110060-40110410	773	33.2375	1	350	FALSE	chr17:40110060-40110410
chr8:101831920-101832530	774	33.1712	1	610	FALSE	chr8:101831920-101832530
chr8:13059650-13060310	775	33.0821	1	660	FALSE	chr8:13059650-13060310
chr12:6312950-6313230	776	33.0793	1	280	FALSE	chr12:6312950-6313230
chr10:109456900-109457100	777	33.0529	1	200	FALSE	chr10:109456900-109457100
chr9:121479140-121479650	778	32.9008	1	510	FALSE	chr9:121479140-121479650
chr6:41634500-41635020	779	32.8982	1	520	FALSE	chr6:41634500-41635020
chr6:3664610-3666010	780	32.8806	2	1400	FALSE	chr6:3664610-3665400;chr6:3665590-3666010
chr6:157954530-157954950	781	32.8486	1	420	FALSE	chr6:157954530-157954950
chr7:25186180-25186500	782	32.761	1	320	FALSE	chr7:25186180-25186500
chr4:153038410-153039140	783	32.7579	2	730	FALSE	chr4:153038410-153038770;chr4:153038790-153039140
chr4:13544050-13549570	784	32.7035	2	5520	FALSE	chr4:13544050-13544480;chr4:13549370-13549570
chr13:20128540-20129160	785	32.6807	1	620	FALSE	chr13:20128540-20129160
chr2:236178430-236178880	786	32.5606	1	450	FALSE	chr2:236178430-236178880
chr15:84151220-84164910	787	32.5555	3	13690	FALSE	chr15:84151220-84151590;chr15:84156550-84156800;chr15:84164490-84164910
chr3:72273590-72274030	788	32.5184	1	440	FALSE	chr3:72273590-72274030
chr17:75552820-75553390	789	32.4873	1	570	FALSE	chr17:75552820-75553390
chr8:21693080-21693650	790	32.4843	1	570	FALSE	chr8:21693080-21693650
chr17:55939570-55940040	791	32.3208	1	470	FALSE	chr17:55939570-55940040
chr1:234726390-234726880	792	32.3171	1	490	FALSE	chr1:234726390-234726880
chr15:65339950-65340330	793	32.297	1	380	FALSE	chr15:65339950-65340330
chr17:4600460-4601020	794	32.2958	1	560	FALSE	chr17:4600460-4601020
chr4:39037410-39037800	795	32.249	1	390	FALSE	chr4:39037410-39037800
chr2:101935770-101936340	796	32.2262	1	570	FALSE	chr2:101935770-101936340
chr6:39508520-39508850	797	32.1931	1	330	FALSE	chr6:39508520-39508850
chr21:45574050-45574860	798	32.1648	1	810	FALSE	chr21:45574050-45574860
chr12:115891750-115892050	799	32.146	1	300	FALSE	chr12:115891750-115892050
chr18:47582040-47582550	800	32.1358	1	510	FALSE	chr18:47582040-47582550
chr17:2940270-2940730	801	32.1314	1	460	FALSE	chr17:2940270-2940730
chr13:96898870-96899340	802	32.0864	1	470	FALSE	chr13:96898870-96899340
chrX:153999190-153999850	803	32.0744	1	660	FALSE	chrX:153999190-153999850
chr18:48136480-48137160	804	32.0185	1	680	FALSE	chr18:48136480-48137160
chr4:88122230-88122810	805	31.9957	1	580	FALSE	chr4:88122230-88122810
chr9:34580400-34586550	806	31.9756	2	6150	FALSE	chr9:34580400-34580790;chr9:34586290-34586550
chr2:181811070-181811520	807	31.9373	1	450	FALSE	chr2:181811070-181811520
chr2:20525260-20525760	808	31.9093	1	500	FALSE	chr2:20525260-20525760
chr9:105656620-105657130	809	31.8531	1	510	FALSE	chr9:105656620-105657130
chr14:103121730-103121990	810	31.8253	1	260	FALSE	chr14:103121730-103121990
chr1:160460710-160461130	811	31.8248	1	420	FALSE	chr1:160460710-160461130
chr9:93619930-93620340	812	31.7569	1	410	FALSE	chr9:93619930-93620340
chr15:90201850-90202040	813	31.7279	1	190	FALSE	chr15:90201850-90202040
chr20:62473920-62474650	814	31.7024	1	730	FALSE	chr20:62473920-62474650
chr1:18945360-18945770	815	31.6839	1	410	FALSE	chr1:18945360-18945770
chr4:128600350-128601010	816	31.6581	1	660	FALSE	chr4:128600350-128601010
chr11:126101160-126101620	817	31.4568	1	460	FALSE	chr11:126101160-126101620
chr18:63730940-63731400	818	31.3954	1	460	FALSE	chr18:63730940-63731400
chr8:38510430-38510940	819	31.3863	1	510	FALSE	chr8:38510430-38510940
chr16:4217710-4218340	820	31.3532	1	630	FALSE	chr16:4217710-4218340
chr16:5035250-5035730	821	31.3198	1	480	FALSE	chr16:5035250-5035730
chr11:88174630-88175110	822	31.3054	1	480	FALSE	chr11:88174630-88175110
chr14:102262940-102263580	823	31.2889	1	640	FALSE	chr14:102262940-102263580
chr11:64559810-64560170	824	31.2583	1	360	FALSE	chr11:64559810-64560170
chr3:127425040-127427040	825	31.1971	2	2000	FALSE	chr3:127425040-127425510;chr3:127426680-127427040
chr8:60949810-60971760	826	31.1568	3	21950	FALSE	chr8:60949810-60950120;chr8:60961960-60962340;chr8:60971370-60971760
chr2:136282460-136282820	827	31.1505	1	360	FALSE	chr2:136282460-136282820
chr3:9352740-9353250	828	31.1436	1	510	FALSE	chr3:9352740-9353250
chr1:219927880-219928330	829	31.068	1	450	FALSE	chr1:219927880-219928330
chr8:37903380-37903690	830	31.0234	1	310	FALSE	chr8:37903380-37903690
chr15:78374680-78375180	831	30.9852	1	500	FALSE	chr15:78374680-78375180
chr6:30101810-30101990	832	30.9826	1	180	FALSE	chr6:30101810-30101990
chr1:165108970-165109450	833	30.9796	1	480	FALSE	chr1:165108970-165109450
chr20:35467390-35468030	834	30.8706	1	640	FALSE	chr20:35467390-35468030
chr5:172700550-172701070	835	30.8052	1	520	FALSE	chr5:172700550-172701070
chr19:14888680-14889210	836	30.7517	1	530	FALSE	chr19:14888680-14889210
chr3:156284360-156284730	837	30.7039	1	370	FALSE	chr3:156284360-156284730
chr5:179869020-179869440	838	30.6918	1	420	FALSE	chr5:179869020-179869440
chr7:149093220-149093560	839	30.6826	1	340	FALSE	chr7:149093220-149093560
chr2:5482900-5483540	840	30.6731	1	640	FALSE	chr2:5482900-5483540
chr18:9742710-9743120	841	30.6506	1	410	FALSE	chr18:9742710-9743120
chr18:12237220-12237540	842	30.62	1	320	FALSE	chr18:12237220-12237540
[truncated: 1,536 more rows]

## Sheet: IlevsDuo
Parent	Rank	TotalSignal	NumTRE	Length	Super	Children
[truncated: 305 more rows]
